# Supplementary material for: MicroRNA Expression Patterns and Function in Endodermal Differentiation of Human Embryonic Stem Cells
Source: PLoS One. 2008 Nov 18;3(11):e3726. doi: 10.1371/journal.pone.0003726 (PMC2581805; doi:10.1371/journal.pone.0003726)
Supplement: Table S1 — miroRNA expression in undifferentiated and differentiated hESC (0.09 MB XLS) [file pone.0003726.s001.xls]

## Sheet: Sheet1
miR name	HES1 undiff	HES1 7d NaB	HES1 14d NaB	HES2 undiff	HES2 7d NaB	HES2 14d NaB
'hsa-let-7a'	573.679	393.906	702.301	635.961	212.949	1459.3
'hsa-let-7a*'	60.1453	221.45	156.678	57.8767	74.2015	50
'hsa-let-7b'	1263.21	39769.3	53368.9	21949.8	34883.7	37496.9
'hsa-let-7c'	99.2908	252.594	1240.49	266.391	120.958	249.569
'hsa-let-7d'	78.7542	187.503	121.127	78.1316	76.5961	68.5039
'hsa-let-7d*'	447.226	40188.6	5031.92	167.076	154.109	210.965
'hsa-let-7e'	88.4041	138.667	77.3602	90.4384	97.6351	130.5
'hsa-let-7f'	89.9143	93.3222	120.336	84.0036	72.532	67.4302
'hsa-let-7g'	81.1641	157.089	75.1934	83.9631	78.0382	57.6868
'hsa-let-7i'	559.487	490.698	241.532	1138.88	133.431	81.6154
'hsa-let-7i*'	78.7542	121.654	146.28	86.0688	50	54.4049
'hsa-miR-1'	60.4444	190.194	63.2112	51.1746	77.7975	51.4721
'hsa-miR-100'	207.961	192.91	197.863	349.428	195.159	168.338
'hsa-miR-100*'	59.5472	98.6314	61.0201	51.2652	68.501	60.2272
'hsa-miR-101'	78.7542	145.407	68.9441	66.8298	95.8939	65.9959
'hsa-miR-101*'	83.5757	147.698	62.1162	67.9849	88.7334	65.2776
'hsa-miR-103'	1267.3	227.467	294.673	914.225	850.441	992.07
'hsa-miR-105*'	59.8462	109.779	62.6638	51.3259	81.9032	58.7769
'hsa-miR-106a'	7855.03	346.622	1256.92	21949.8	8434.22	6594.09
'hsa-miR-106a*'	80.5614	198.416	65.9445	56.6225	94.6532	61.3128
'hsa-miR-106b'	802.466	129.988	227.375	913.346	402.152	434.923
'hsa-miR-106b*'	127.23	246.151	213.161	120.584	112.756	107.901
'hsa-miR-107'	1700.78	147.698	243.551	822.293	422.223	585.073
'hsa-miR-10a'	75.1428	166.848	1049.24	54.5489	141.855	1860.1
'hsa-miR-10a*'	63.1378	176.983	71.9366	51.8202	85.796	56.5948
'hsa-miR-10b'	63.7368	147.698	87.6075	56.9888	85.796	165.088
'hsa-miR-10b*'	63.1378	176.983	61.0201	51.633	76.1162	52.9404
'hsa-miR-122'	59.5472	117.613	73.0231	50.3306	103.139	443.466
'hsa-miR-122*'	64.3359	171.868	89.7558	51.2652	80.9343	63.8387
'hsa-miR-124'	1196.17	169.346	222.052	376.253	310.733	169.636
'hsa-miR-124*'	441.415	157.089	199.396	243.197	138.686	69.2188
'hsa-miR-125a-3p'	95.6586	286.463	154.602	68.1445	90.7001	159.22
'hsa-miR-125a-5p'	5257.7	4078.8	4124.09	15773.3	23055.6	21670.6
'hsa-miR-125b'	24127	34196.8	20215.3	21949.8	12657.6	13415.4
'hsa-miR-125b-1*'	83.5757	171.868	87.07	74.251	84.8202	60.9512
'hsa-miR-125b-2*'	255.843	915.751	570.165	101.566	112.756	96.9279
'hsa-miR-126'	537.571	209.729	524.171	750.802	394.039	936.398
'hsa-miR-126*'	99.2908	66.3798	125.34	86.1497	111.737	186.415
'hsa-miR-127-3p'	137.589	134.284	223.32	343.44	109.704	63.8387
'hsa-miR-128'	1219.33	354.678	882.992	615.989	714.116	915.613
'hsa-miR-129*'	416.624	3549.93	3086.34	139.708	201.87	184.487
'hsa-miR-129-5p'	593.53	315.601	339.8	251.749	221.083	467.253
'hsa-miR-130a'	1382.02	171.868	281.7	729.305	692.939	810.694
'hsa-miR-130b'	988.731	125.779	336.343	924.787	1238.5	1022.62
'hsa-miR-130b*'	2989.35	315.601	1542.67	2179.64	1909.05	1923.25
'hsa-miR-132'	747.754	36596.2	2799.84	650.81	240.574	430.204
'hsa-miR-132*'	70.9351	209.729	78.4423	62.3024	81.4185	68.1462
'hsa-miR-133a'	430.094	856.667	1477.63	218.46	171.427	649.834
'hsa-miR-133b'	485.119	2553.83	2216.65	229.174	169.246	694.828
'hsa-miR-134'	89.6122	252.594	112.674	124.234	84.8202	55.1358
'hsa-miR-135a'	186.503	104.116	88.9506	108.224	137.106	191.224
'hsa-miR-135a*'	113.849	157.089	149.404	57.8767	95.6456	60.2272
'hsa-miR-135b'	510.751	98.6314	284.697	368.208	700.998	967.04
'hsa-miR-135b*'	63.1378	138.667	63.7584	51.5711	83.8462	55.1358
'hsa-miR-136'	77.5499	227.467	117.433	87.3641	79.9672	58.7769
'hsa-miR-136*'	74.5414	129.988	83.8406	85.4209	79.9672	59.1398
'hsa-miR-137'	73.3388	72.256	62.6638	85.5829	90.7001	78.8
'hsa-miR-138'	133.931	227.467	105.777	294.67	178.273	84.2456
'hsa-miR-138-2*'	65.5345	91.5908	98.8536	52.2644	91.1928	55.8658
'hsa-miR-139-3p'	90.8208	286.463	255.637	61.4494	86.7735	67.4302
'hsa-miR-140-3p'	155.904	176.983	159.27	134.827	136.054	135.165
'hsa-miR-140-5p'	209.188	121.654	137.928	148.028	127.169	134.832
'hsa-miR-141*'	111.42	78.4112	119.017	90.1958	79.0018	102.43
'hsa-miR-142-3p'	3401.1	259.146	859.7	493.501	75.6369	68.8614
'hsa-miR-142-5p'	57.1565	176.983	70.8492	50.9064	83.3598	55.5009
'hsa-miR-143'	105.958	221.45	312.575	127.877	298.149	265.078
'hsa-miR-144'	60.7435	147.698	56.0748	51.2652	79.0018	50.3684
'hsa-miR-144*'	66.134	157.089	65.3983	52.5228	83.3598	56.2304
'hsa-miR-145'	149.184	362.857	668.119	551.016	376.03	972.327
'hsa-miR-145*'	67.9334	147.698	109.494	76.6752	97.6351	87.9135
'hsa-miR-146a'	112.634	233.588	110.555	135.772	86.7735	83.3698
'hsa-miR-146a*'	59.5472	187.503	89.219	51.5711	84.8202	60.2272
'hsa-miR-147'	66.7337	564.422	173.741	52.0093	83.8462	56.5948
'hsa-miR-148a'	3091.08	315.601	2043.18	7224.89	4380.5	6187.46
'hsa-miR-148a*'	744.743	121.654	403.62	570.11	324.001	391.975
'hsa-miR-148b'	1208.19	143.138	800.836	992.856	1196.81	1922.44
'hsa-miR-148b*'	76.3461	182.195	72.48	69.5843	73.7239	72.071
'hsa-miR-149'	1472.34	1608.83	2332.07	2334.77	2041.7	5919.51
'hsa-miR-149*'	165.075	669.398	691.758	58.325	109.704	94.1641
'hsa-miR-150'	2134.01	3482.36	15890.3	2120.96	642.82	431.974
'hsa-miR-150*'	74.5414	187.503	94.0435	51.633	86.2845	58.7769
'hsa-miR-151-3p'	4854.33	470.865	2058.29	6720.59	2140.53	3466.85
'hsa-miR-152'	399.472	198.416	367.869	868.902	260.908	947.268
'hsa-miR-153'	69.1337	187.503	71.9366	53.4503	66.6158	55.8658
'hsa-miR-154'	79.9589	91.5908	171.163	79.9129	85.796	59.865
'hsa-miR-154*'	84.1789	78.4112	91.9011	75.6241	80.4505	57.6868
'hsa-miR-155'	151.627	72.256	77.9014	121.378	82.8738	94.8559
'hsa-miR-155*'	59.5472	198.416	122.708	51.3868	78.0382	54.7704
'hsa-miR-15a'	709.776	272.58	401.178	766.695	1068.86	727.448
'hsa-miR-15a*'	124.795	1142.87	1145.32	59.1534	92.1795	79.5048
'hsa-miR-15b'	9752.88	1125.58	4062.13	16798.9	7549.1	4860.05
'hsa-miR-16'	725.158	143.138	393.357	1550.28	939.696	693.549
'hsa-miR-16-1*'	71.5358	113.655	197.863	53.8579	89.7159	60.9512
'hsa-miR-16-2*'	98.6852	198.416	373.761	62.7698	88.7334	71.0028
'hsa-miR-17'	5514.25	272.58	805.517	15398.3	5892.16	5329.31
'hsa-miR-17*'	222.687	315.601	86.5322	230.638	80.9343	67.4302
'hsa-miR-181a'	507.091	198.416	267.686	1498.61	729.622	3236.29
'hsa-miR-181a*'	98.0797	233.588	304.627	196.382	163.813	564.618
'hsa-miR-181b'	238.648	138.667	266.683	458.734	279.135	1045.36
'hsa-miR-181c'	85.3856	102.268	64.3053	118.199	120.442	212.232
'hsa-miR-181c*'	81.7668	187.503	277.701	62.3024	76.1162	86.5181
'hsa-miR-182'	4341.24	1483.03	950.341	8965.59	17155.7	6417.63
'hsa-miR-182*'	102.926	252.594	193.771	83.639	192.93	124.809
'hsa-miR-183'	1368.08	221.45	493.37	1283.39	2210.52	1170.56
'hsa-miR-183*'	104.138	121.654	98.8536	77.2414	149.827	90.0021
'hsa-miR-184'	64.3359	221.45	64.3053	50.9064	82.8738	55.8658
'hsa-miR-185'	83.5757	129.988	107.902	88.0116	91.6859	101.744
'hsa-miR-185*'	198.762	2201.47	935.503	73.1216	115.821	152.672
'hsa-miR-186'	511.361	346.622	175.287	442.081	306.529	412.463
'hsa-miR-186*'	53.5752	161.922	59.923	51.0249	79.9672	56.9591
'hsa-miR-187'	1368.08	30357.8	739.833	1750.77	361.837	238.028
'hsa-miR-187*'	71.5358	470.865	131.643	54.4096	84.8202	58.4137
'hsa-miR-188-3p'	144.3	362.857	1295.21	97.7835	153.572	219.499
'hsa-miR-188-5p'	156.515	143.138	476.958	65.2837	143.974	235.211
'hsa-miR-18a'	1250.35	171.868	1244.6	2223.45	645.482	882.496
'hsa-miR-18a*'	2059.1	553.473	1633.22	2557.27	478.749	600.307
'hsa-miR-190'	57.1565	95.0727	58.2754	50.3306	68.9735	52.5736
'hsa-miR-190b'	52.3828	117.613	104.182	50.3306	71.343	57.3231
'hsa-miR-191'	5893.31	4006.04	18978.7	15304	6961.32	7039.19
'hsa-miR-191*'	163.852	323.178	1347.08	89.1444	103.642	85.1204
'hsa-miR-192'	103.532	157.089	302.14	71.2699	119.413	164.437
'hsa-miR-193a-3p'	123.577	272.58	295.669	108.144	138.686	297.353
'hsa-miR-193a-5p'	304.98	575.512	339.306	249.9	180.198	359.106
'hsa-miR-193b*'	86.5927	138.667	102.053	52.9822	87.2628	64.1987
'hsa-miR-194'	454.871	209.729	411.672	319.075	471.71	1235.25
'hsa-miR-195'	90.8208	233.588	207.05	88.9826	136.054	73.8478
'hsa-miR-196a'	68.2335	119.623	119.017	75.7858	80.9343	170.122
'hsa-miR-196a*'	60.7435	192.91	71.9366	50.2747	95.6456	58.7769
'hsa-miR-196b'	69.7341	113.655	431.881	121.537	84.8202	338.948
'hsa-miR-197'	4298.45	3155.08	6962.11	4151.86	1384.03	1902.12
'hsa-miR-198'	58.3515	157.089	117.961	52.7186	92.6734	106.536
'hsa-miR-199a-3p'	961.693	569.949	1011.64	3196.59	509.629	3292.44
'hsa-miR-199a-5p'	2739.3	3516.06	4925.89	21846.5	2572.94	33411.1
'hsa-miR-199b-5p'	400.697	209.729	268.689	943.328	298.747	1822.4
'hsa-miR-19a'	145.521	121.654	97.7859	138.921	138.159	149.716
'hsa-miR-19a*'	63.1378	84.8534	59.923	52.1364	79.9672	54.0391
'hsa-miR-19b'	5366.32	311.857	1871.63	8097.8	6376.55	5397.31
'hsa-miR-19b-1*'	625.693	161.922	464.384	1645.1	1185.52	954.511
'hsa-miR-19b-2*'	133.931	121.654	104.182	136.796	157.871	87.9135
'hsa-miR-200a'	376.177	109.779	224.334	348.261	196.833	237.715
'hsa-miR-200b'	215.323	78.4112	168.066	244.276	139.213	159.873
'hsa-miR-200c'	2449.1	198.416	216.212	3880.54	1371.22	3723.87
'hsa-miR-200c*'	70.3345	66.3798	135.311	76.5134	99.6311	82.3176
'hsa-miR-202'	66.134	138.667	120.072	51.633	81.9032	58.0504
'hsa-miR-202*'	58.3515	109.779	65.3983	51.3868	78.0382	60.2272
'hsa-miR-203'	67.9334	125.779	76.2772	52.9822	95.6456	127.491
'hsa-miR-204'	1146.53	330.873	798.027	1499.39	813.484	3047.48
'hsa-miR-205'	14689.1	34923.4	11619.4	21949.8	24989	35662.8
'hsa-miR-206'	55.9621	91.5908	79.5236	50.6726	72.294	56.5948
'hsa-miR-208a'	57.7539	134.284	57.7256	51.633	80.4505	59.865
'hsa-miR-208b'	60.1453	198.416	100.987	50	83.8462	56.5948
'hsa-miR-20a'	626.3	138.667	123.235	802.082	514.154	572.98
'hsa-miR-20a*'	61.9404	152.348	63.2112	57.5794	77.0763	61.3128
'hsa-miR-20b'	2581.16	109.779	391.4	2873.52	4402.14	946.711
'hsa-miR-20b*'	82.9727	192.91	145.758	59.9895	103.642	58.7769
'hsa-miR-21'	46514.9	27163.4	53369.3	21949.8	26348.9	37496.3
'hsa-miR-21*'	374.951	233.588	378.666	475.606	265.007	555.669
'hsa-miR-210'	189.567	98.6314	140.019	312.106	359.992	601.455
'hsa-miR-211'	414.175	1287.24	1023.88	395.435	275.592	914.357
'hsa-miR-212'	389.666	300.8	553.903	501.672	119.928	173.847
'hsa-miR-214'	840.84	977.387	1555.3	4348.54	826.468	7629.77
'hsa-miR-214*'	64.3359	129.988	130.594	65.2837	82.3883	190.583
'hsa-miR-215'	69.7341	129.988	61.5683	51.883	89.7159	55.8658
'hsa-miR-216a'	61.9404	152.348	63.2112	50.7889	87.7526	60.2272
'hsa-miR-217'	64.3359	113.655	75.7354	51.5711	91.6859	59.5025
'hsa-miR-218'	84.7822	109.779	226.362	81.3303	248.675	1030.39
'hsa-miR-218-2*'	61.9404	221.45	134.788	52.0093	75.158	56.5948
'hsa-miR-219-1-3p'	61.3419	396.812	99.9206	51.6952	85.796	61.6743
'hsa-miR-219-2-3p'	71.5358	511.073	238.503	53.7214	99.6311	71.0028
'hsa-miR-219-5p'	60.1453	152.348	72.48	55.5382	141.855	77.3884
'hsa-miR-22'	1052.14	362.857	1062.6	2424.99	961.528	2775.66
'hsa-miR-22*'	85.9891	138.667	89.219	69.9851	92.6734	133.501
'hsa-miR-221'	15741.8	35009.9	47567.9	21949.8	7372.54	10023.8
'hsa-miR-221*'	95.6586	138.667	70.3052	81.6949	85.796	71.7151
'hsa-miR-222'	9857.76	43890	53369.3	21948.8	11035.8	13189
'hsa-miR-223'	55.3651	209.729	104.182	58.7758	68.501	59.5025
'hsa-miR-223*'	57.7539	138.667	80.6041	51.3868	82.3883	55.8658
'hsa-miR-224'	81.1641	129.988	96.7175	111.502	91.6859	80.9125
'hsa-miR-23a'	1197.64	2785.74	1501.14	1812.2	2402.43	5065.88
'hsa-miR-23a*'	99.8965	633.103	269.691	55.5382	98.6323	73.8478
'hsa-miR-23b'	807.867	598.117	860.632	1416.89	1989.78	4334.93
'hsa-miR-23b*'	86.5927	669.398	331.895	57.7279	89.7159	98.6509
'hsa-miR-24'	621.449	44701	44780.7	1037.07	15531	31415.2
'hsa-miR-24-1*'	79.9589	129.988	254.631	95.2844	152.501	314.116
'hsa-miR-24-2*'	179.765	221.45	423.61	173.606	164.355	301.323
'hsa-miR-25'	10996.1	5459.38	6643.11	21949.8	13923.8	8841.98
'hsa-miR-25*'	70.3345	171.868	80.064	55.6814	77.0763	61.6743
'hsa-miR-26a'	4980.09	330.873	1432.38	7271.25	2959.5	5449.89
'hsa-miR-26a-1*'	64.9351	192.91	102.585	55.0406	92.6734	70.2897
'hsa-miR-26a-2*'	66.7337	84.8534	72.48	54.97	59.1513	59.5025
'hsa-miR-26b'	117.495	113.655	109.494	79.1841	112.246	156.932
'hsa-miR-26b*'	147.963	113.655	277.701	114.376	124.057	157.259
'hsa-miR-27a*'	78.152	121.654	82.7626	53.0486	86.7735	59.5025
'hsa-miR-27b'	6067.5	38197.3	18765.1	19865.4	13673.9	36129.4
'hsa-miR-27b*'	59.5472	166.848	62.1162	54.97	79.4843	65.6369
'hsa-miR-28-5p'	228.825	176.983	128.494	180.59	124.057	219.184
'hsa-miR-296-3p'	474.124	396.812	486.616	109.824	98.1335	88.2619
'hsa-miR-296-5p'	20521.8	34748.1	53369.3	1770.23	6914.91	5729.48
'hsa-miR-299-3p'	57.1565	166.848	62.1162	56.1136	76.1162	55.8658
'hsa-miR-299-5p'	248.473	176.983	445.483	318.997	95.1492	74.2026
'hsa-miR-29a'	578.34	272.58	364.43	975.726	175.255	238.966
'hsa-miR-29a*'	63.7368	66.3798	68.6717	71.9134	82.8738	57.3231
'hsa-miR-29b'	227.597	221.45	151.484	285.442	112.756	151.523
'hsa-miR-29b-1*'	61.9404	117.613	65.9445	59.2291	67.5575	56.5948
'hsa-miR-29b-2*'	72.1367	105.983	82.7626	63.3951	81.4185	72.7822
'hsa-miR-29c*'	102.926	157.089	264.175	98.2668	123.54	157.259
'hsa-miR-301a'	649.325	117.613	115.848	796.422	633.514	856.734
'hsa-miR-302a'	46514.9	34836.6	28307	21949.8	50060	10461.7
'hsa-miR-302b'	46514.9	32259.7	15803.4	21949.8	36151	7207.17
'hsa-miR-302b*'	96.869	117.613	84.9178	82.3429	87.7526	60.2272
'hsa-miR-302c'	46514.9	13966.2	14074.1	21949.8	27860.4	4088.34
'hsa-miR-302c*'	3047.23	362.857	915.542	2344.65	1778.72	233.019
'hsa-miR-302d'	36897.4	6471.24	7759.16	21949.8	25558.1	3846.23
'hsa-miR-302d*'	141.859	105.983	91.3651	94.1547	102.135	58.0504
'hsa-miR-30a'	2724.92	330.873	1395.21	6840.93	9434.94	21290.3
'hsa-miR-30a*'	1707.63	44701	6254.61	1613	2430.56	3226.86
'hsa-miR-30b'	735.707	95.0727	1018.34	1037.21	1462.48	6496.58
'hsa-miR-30b*'	93.2389	272.58	140.019	57.0623	62.868	92.0856
'hsa-miR-30c'	5068.85	793.2	4606.15	21949.7	8669.27	18284
'hsa-miR-30c-1*'	105.351	147.698	111.614	70.0653	97.6351	87.2161
'hsa-miR-30c-2*'	66.7337	157.089	83.8406	56.6225	105.656	116.727
'hsa-miR-30d'	6156.89	977.387	5200.7	15082.6	9103.43	31357.1
'hsa-miR-30d*'	78.152	2726.69	211.125	88.0116	104.648	218.237
'hsa-miR-30e'	1637.36	221.45	470.19	3075.6	2344.73	3563.56
'hsa-miR-30e*'	2488.64	330.873	1204.85	2290.21	1563.33	1690.7
'hsa-miR-31'	481.455	259.146	248.591	570.354	300.54	345.278
'hsa-miR-31*'	83.5757	129.988	239.008	112.78	109.704	105.169
'hsa-miR-32'	92.0297	84.8534	79.5236	73.7668	107.677	103.116
'hsa-miR-32*'	67.3335	95.0727	64.8519	52.3287	82.8738	56.5948
'hsa-miR-320'	816.866	315.601	255.134	515.646	917.218	1147.94
'hsa-miR-323-3p'	203.054	246.151	476.958	312.416	113.776	98.9951
'hsa-miR-323-5p'	132.712	645.055	428.477	64.8099	61.4706	64.5585
'hsa-miR-324-3p'	194.47	198.416	448.879	334.274	300.54	629.256
'hsa-miR-324-5p'	342.434	396.812	765.207	775.729	402.152	1102.1
'hsa-miR-326'	3379.99	8972.83	5955.85	3073.31	1277.45	2327.48
'hsa-miR-328'	3661.39	31072.3	18136.7	3130.93	1765.06	1795.54
'hsa-miR-329'	151.627	179.577	222.052	176.595	91.6859	66.3548
'hsa-miR-330-3p'	167.523	2024.3	339.306	135.142	113.776	123.466
'hsa-miR-330-5p'	154.071	246.151	230.413	114.615	130.294	203.03
'hsa-miR-331-3p'	5049.73	8508.11	3828.99	5364.52	2982.46	5744.14
'hsa-miR-335'	59.5472	176.983	64.3053	51.7576	80.9343	63.8387
'hsa-miR-335*'	1156.53	3618.19	6772.13	1211.9	3975.67	3424.29
'hsa-miR-337-5p'	79.9589	143.138	87.6075	64.8099	83.3598	54.4049
'hsa-miR-338-3p'	65.5345	204.022	75.7354	52.3932	75.158	52.9404
'hsa-miR-339-3p'	384.762	272.58	526.573	450.48	394.663	424.593
'hsa-miR-339-5p'	3868.36	29575.3	8266.38	5745.01	7579.94	7056.67
'hsa-miR-33a'	204.281	187.503	159.789	118.278	175.255	217.606
'hsa-miR-33a*'	83.5757	113.655	129.019	79.265	130.294	114.697
'hsa-miR-33b*'	155.293	1213.7	439.171	79.265	130.294	90.6972
'hsa-miR-340*'	196.922	272.58	256.642	238.343	308.93	261.984
'hsa-miR-342-3p'	644.48	461.149	1191.13	1542.47	1286.67	1679.28
'hsa-miR-342-5p'	92.0297	143.138	100.454	62.4581	96.6396	83.7202
'hsa-miR-345'	1938.89	470.865	733.246	3315.48	1421.8	1913.77
'hsa-miR-346'	645.691	45007	7963.7	175.935	222.792	250.813
'hsa-miR-34a'	1155.94	252.594	727.126	2051.41	1598.44	2030.74
'hsa-miR-34a*'	104.138	121.654	141.063	104.136	124.057	134.832
'hsa-miR-34c-3p'	72.1367	78.4112	111.085	56.4038	86.7735	100.714
'hsa-miR-34c-5p'	71.5358	84.8534	71.9366	55.6814	87.7526	100.371
'hsa-miR-361-5p'	2531.39	286.463	718.176	1168.04	2120.33	2400.62
'hsa-miR-362-3p'	67.9334	109.779	115.848	51.5095	85.796	68.8614
'hsa-miR-362-5p'	384.148	121.654	332.389	403.835	777.377	1413.74
'hsa-miR-363'	3034.92	239.816	717.233	2235.49	3700.04	1628.41
'hsa-miR-363*'	108.991	121.654	74.1087	84.935	106.161	59.865
'hsa-miR-365'	335.682	828.07	1902.43	145.284	186.269	391.678
'hsa-miR-367'	678.971	121.654	340.294	423.197	322.791	99.3392
'hsa-miR-367*'	59.5472	91.5908	56.6253	51.5095	76.1162	55.1358
'hsa-miR-369-3p'	60.7435	55.4327	56.6253	51.883	72.7702	54.4049
'hsa-miR-370'	121.144	930.919	587.83	83.9631	81.9032	62.7574
'hsa-miR-371-3p'	4242.82	17030.3	12970.8	943.328	11732.7	8247.88
'hsa-miR-371-5p'	1523.67	31572.9	1040.48	73.6861	772.621	597.722
'hsa-miR-372'	45951.5	44204.7	53369.3	21949.8	44198.6	37496.9
'hsa-miR-373'	2781.84	6888.09	3625.94	773.341	11568	5614.73
'hsa-miR-373*'	171.806	129.988	251.612	58.1753	111.737	98.6509
'hsa-miR-374a'	77.5499	209.729	74.1087	56.6956	66.6158	51.1044
'hsa-miR-375'	147.352	209.729	358.036	129.222	1691.74	4491.5
'hsa-miR-376a'	50	138.667	58.2754	50.3306	81.9032	55.1358
'hsa-miR-376c'	60.7435	134.284	77.9014	51.8202	82.8738	51.1044
'hsa-miR-377'	63.1378	129.988	78.4423	52.6531	84.8202	59.5025
'hsa-miR-377*'	102.926	511.073	463.416	56.4038	92.6734	75.9742
'hsa-miR-378'	738.117	233.588	368.36	420.753	378.507	222.651
'hsa-miR-378*'	768.818	930.919	1337.53	492.86	478.108	263.841
'hsa-miR-379'	70.3345	98.6314	88.1449	94.1547	80.4505	51.4721
'hsa-miR-379*'	79.9589	233.588	233.449	79.427	91.6859	55.8658
'hsa-miR-380'	94.4486	166.848	136.881	76.837	77.557	59.1398
'hsa-miR-380*'	59.5472	198.416	91.3651	51.883	80.4505	53.6731
'hsa-miR-381'	73.3388	113.655	129.544	57.5794	77.557	57.6868
'hsa-miR-382'	69.1337	121.654	83.8406	74.4932	81.9032	54.4049
'hsa-miR-383'	67.3335	121.654	111.614	51.0846	74.2015	51.4721
'hsa-miR-384'	55.9621	134.284	107.371	51.2047	76.5961	55.8658
'hsa-miR-409-3p'	208.574	1608.83	860.632	672.011	120.442	83.0192
'hsa-miR-410'	60.7435	161.922	94.0435	58.7758	83.8462	52.2067
'hsa-miR-412'	88.4041	379.585	724.771	71.9939	92.6734	71.7151
'hsa-miR-421'	422.136	176.983	167.032	214.372	147.694	155.295
'hsa-miR-422a'	70.9351	102.268	101.52	51.883	87.2628	55.1358
'hsa-miR-423-3p'	1559.92	6888.09	2561.2	1247.11	871.042	937.792
'hsa-miR-423-5p'	1074.02	930.919	195.306	425.169	545.321	644.123
'hsa-miR-424'	411.725	187.503	190.699	162.326	94.1577	130.833
'hsa-miR-424*'	126.012	221.45	230.413	111.342	94.1577	176.11
'hsa-miR-425*'	1184.14	3618.19	3076.75	588.224	483.236	867.101
'hsa-miR-429'	287.782	198.416	231.426	197.387	150.896	159.873
'hsa-miR-432'	90.2165	272.58	104.182	142.38	89.7159	60.9512
'hsa-miR-432*'	382.309	3933.98	2182.99	156.006	109.197	191.544
'hsa-miR-449a'	75.7444	91.5908	75.1934	65.9961	80.9343	159.22
'hsa-miR-450a'	765.61	121.654	355.74	171.327	235.772	302.239
'hsa-miR-454*'	67.3335	246.151	210.107	55.2532	82.8738	66.7134
'hsa-miR-455-5p'	199.988	166.848	385.526	245.739	207.491	477.207
'hsa-miR-485-3p'	1112.96	3549.93	3616.85	1895.27	275.592	284.181
'hsa-miR-485-5p'	64.3359	279.465	113.203	54.97	84.8202	54.7704
'hsa-miR-487a'	59.5472	157.089	113.732	51.2652	79.0018	52.9404
'hsa-miR-488'	67.3335	147.698	73.0231	52.0093	76.5961	51.4721
'hsa-miR-488*'	60.7435	259.146	138.973	52.3932	71.8183	54.7704
'hsa-miR-489'	98.0797	3448.84	123.235	83.9631	97.1372	83.7202
'hsa-miR-490-3p'	61.9404	98.6314	73.0231	52.9822	84.8202	61.6743
'hsa-miR-490-5p'	64.3359	117.613	112.674	53.3158	86.2845	71.359
'hsa-miR-491-3p'	139.419	246.151	307.112	88.4971	121.99	122.122
'hsa-miR-491-5p'	147.963	346.622	163.93	91.4085	117.871	121.449
'hsa-miR-492'	89.6122	252.594	129.019	53.7896	88.7334	65.2776
'hsa-miR-493'	192.018	371.159	295.669	117.483	100.131	79.5048
'hsa-miR-493*'	122.969	105.983	100.987	137.662	87.7526	58.7769
'hsa-miR-497'	381.083	265.807	439.657	331.014	581.977	222.651
'hsa-miR-497*'	58.3515	129.988	55.5239	50.9064	79.9672	51.4721
'hsa-miR-499-3p'	63.1378	88.1847	187.11	51.2652	84.333	59.865
'hsa-miR-499-5p'	64.3359	121.654	72.48	52.916	72.294	58.0504
'hsa-miR-500*'	152.849	272.58	401.178	86.7165	186.269	347.988
'hsa-miR-501-5p'	151.627	246.151	325.958	122.648	196.274	463.443
'hsa-miR-502-5p'	82.3697	147.698	120.072	64.9678	114.286	151.031
'hsa-miR-503'	524.165	346.622	303.135	688.544	154.645	329.884
'hsa-miR-504'	452.731	531.996	704.975	533.215	289.806	246.144
'hsa-miR-505'	5056.68	1125.58	2797.65	8156.58	2647.49	2459.17
'hsa-miR-505*'	134.54	279.465	189.161	57.8767	93.6625	71.7151
'hsa-miR-506'	82.3697	396.812	514.558	53.9263	92.6734	75.9742
'hsa-miR-507'	69.1337	143.138	114.791	51.1445	81.9032	59.5025
'hsa-miR-508-3p'	52.9789	91.5908	70.8492	50.6148	85.3079	56.5948
'hsa-miR-508-5p'	72.7377	176.983	196.841	53.9949	85.3079	69.576
'hsa-miR-509-3p'	82.3697	9077.33	679.472	54.97	91.6859	96.2377
'hsa-miR-509-5p'	57.1565	105.983	66.4904	50.6726	83.8462	58.7769
'hsa-miR-511'	629.937	38423.7	1393.85	56.4038	96.6396	117.403
'hsa-miR-512-3p'	5739.59	3898.2	5955.42	3343.1	5027.13	677.767
'hsa-miR-513a-3p'	58.9493	113.655	56.6253	51.633	79.0018	50.3684
'hsa-miR-513a-5p'	70.3345	50	69.7609	51.883	77.0763	55.8658
'hsa-miR-514'	65.5345	227.467	71.9366	50.9064	82.8738	67.4302
'hsa-miR-515-3p'	195.696	187.503	311.086	159.129	351.4	120.102
'hsa-miR-515-5p'	72.7377	176.983	87.6075	56.842	87.7526	53.6731
'hsa-miR-516a-5p'	69.1337	176.983	66.4904	61.6815	88.2428	57.3231
'hsa-miR-516b'	130.884	147.698	66.4904	134.827	112.756	65.9959
'hsa-miR-516b*'	192.631	184.837	320.51	101.164	138.686	62.577
'hsa-miR-517*'	68.5335	198.416	131.643	57.4313	92.6734	60.2272
'hsa-miR-517b'	5427	1402.65	4144.73	3602.89	5832.94	1098.78
'hsa-miR-518a-3p'	346.73	490.698	704.975	204.031	341.01	121.112
'hsa-miR-518a-5p'	99.2908	362.857	189.161	59.3807	121.99	64.9182
'hsa-miR-518b'	2096.03	1483.03	4136.13	1769.71	1999.87	474.574
'hsa-miR-518c'	107.778	182.195	98.3198	70.868	108.69	58.0504
'hsa-miR-518d-3p'	87.1964	138.667	181.462	59.2291	83.8462	58.0504
'hsa-miR-518f'	106.564	187.503	102.053	67.7456	104.648	59.1398
'hsa-miR-518f*'	92.0297	117.613	113.732	60.2188	100.631	61.6743
'hsa-miR-519b-3p'	509.531	129.988	200.418	171.275	303.532	95.8925
'hsa-miR-519b-5p'	92.2312	209.729	88.682	63.3951	104.145	60.8306
'hsa-miR-519c-3p'	80.5614	176.983	65.3983	57.8023	76.1162	59.5025
'hsa-miR-519d'	2274.7	11419.7	7864.39	1819.01	3697.91	681.75
'hsa-miR-519e'	410.5	1160.33	1325.71	228.635	543.367	160.526
'hsa-miR-519e*'	69.7341	129.988	100.987	53.1818	87.7526	52.9404
'hsa-miR-520a-3p'	139.419	432.796	446.938	69.9851	157.332	75.2661
'hsa-miR-520a-5p'	100.502	221.45	358.036	60.7556	92.1795	60.2272
'hsa-miR-520d-3p'	343.047	84.8534	275.7	188.492	309.531	97.2727
'hsa-miR-520e'	644.48	121.654	468.739	244.276	387.194	95.5471
'hsa-miR-520f'	3748.43	633.103	2078.73	1452.88	2190.32	214.446
'hsa-miR-520g'	768.818	977.387	581.628	396.534	630.858	159.547
'hsa-miR-520h'	316.034	227.467	263.172	138.607	242.884	118.078
'hsa-miR-521'	437.438	461.149	828.43	142.694	188.485	153.329
'hsa-miR-522'	128.448	564.422	456.151	71.3503	113.776	68.1462
'hsa-miR-523'	319.719	233.588	779.283	142.066	264.42	112.323
'hsa-miR-524-3p'	292.696	286.463	584.491	116.687	157.871	117.74
'hsa-miR-524-5p'	135.76	121.654	167.032	68.9437	109.197	68.1462
'hsa-miR-525-3p'	242.332	669.398	779.283	94.1547	128.21	88.6103
'hsa-miR-525-5p'	2504.54	11645.9	2885.14	1174.25	1923.46	478.377
'hsa-miR-526b*'	399.472	308.142	340.294	147.244	186.269	71.359
'hsa-miR-539'	63.1378	166.848	64.3053	53.0486	81.9032	55.8658
'hsa-miR-542-3p'	60.1453	84.8534	59.923	51.3868	79.0018	55.8658
'hsa-miR-543'	135.76	166.848	119.545	175.78	86.2845	67.7883
'hsa-miR-545'	70.9351	98.6314	99.9206	54.97	78.0382	58.0504
'hsa-miR-545*'	60.1453	105.983	50	51.5095	73.2468	56.5948
'hsa-miR-556-3p'	57.1565	109.779	119.545	53.1818	58.6889	54.0391
'hsa-miR-556-5p'	53.5752	171.868	61.0201	50.9064	76.1162	57.3231
'hsa-miR-589'	387.214	8355.26	1035.87	396.847	272.056	222.021
'hsa-miR-589*'	135.15	470.865	418.74	80.0749	100.631	81.6154
'hsa-miR-590-3p'	64.3359	98.6314	64.3053	52.3932	76.1162	58.7769
'hsa-miR-590-5p'	55.3651	129.988	64.3053	51.7576	78.0382	58.0504
'hsa-miR-599'	58.3515	95.0727	105.246	51.0846	82.8738	55.1358
'hsa-miR-615-3p'	2559.3	7754.66	5083.94	393.24	421.594	834.576
'hsa-miR-615-5p'	184.665	362.857	388.464	84.854	106.666	94.8559
'hsa-miR-624'	55.9621	161.922	71.9366	51.2652	69.4465	52.9404
'hsa-miR-624*'	94.4486	91.5908	107.371	84.3681	106.666	103.801
'hsa-miR-653'	65.5345	147.698	81.6837	53.3158	88.7334	64.5585
'hsa-miR-654-3p'	382.309	13494.6	1997.8	815.403	154.109	120.439
'hsa-miR-655'	53.5752	187.503	61.0201	50.7889	73.7239	55.8658
'hsa-miR-668'	882.714	3123.32	2922.72	345.928	302.933	260.126
'hsa-miR-7'	222.073	127.873	94.8462	190.659	133.169	105.682
'hsa-miR-7-2*'	62.539	166.848	102.053	51.1445	84.8202	58.7769
'hsa-miR-760'	132.103	379.585	234.461	70.5468	99.6311	78.8
'hsa-miR-767-3p'	85.9891	134.284	154.082	58.7758	86.7735	63.118
'hsa-miR-767-5p'	79.3565	105.983	69.7609	64.6523	79.0018	58.4137
'hsa-miR-802'	57.1565	121.654	69.7609	51.3259	75.6369	54.7704
'hsa-miR-875-3p'	54.7683	315.601	71.9366	51.0249	74.2015	52.2067
'hsa-miR-876-3p'	54.1717	138.667	78.4423	52.3932	65.2068	55.8658
'hsa-miR-876-5p'	58.3515	113.655	67.5815	51.0249	84.8202	62.3965
'hsa-miR-890'	52.3828	129.988	61.0201	53.0486	80.9343	57.3231
'hsa-miR-891a'	55.9621	272.58	165.999	51.7576	77.557	67.7883
'hsa-miR-891b'	59.5472	84.8534	64.3053	51.2652	78.5198	56.2304
'hsa-miR-9'	82.3697	204.022	93.5082	77.4842	103.893	137.989
'hsa-miR-9*'	64.3359	176.983	63.4848	51.5403	83.8462	55.3183
'hsa-miR-92a'	43666.2	44701	31345.8	21949.3	45195.4	37496.3
'hsa-miR-92a-1*'	97.4743	198.416	78.4423	108.624	127.169	110.285
'hsa-miR-92a-2*'	70.3345	204.022	90.8288	53.8579	89.7159	61.6743
'hsa-miR-92b'	11232.7	8406.09	6170.46	21949.8	17900.6	10549.1
'hsa-miR-92b*'	160.183	694.333	222.305	76.0283	100.631	78.8
'hsa-miR-93'	3350.93	259.146	727.126	11458.5	3948.18	2019.11
'hsa-miR-93*'	180.99	129.988	133.74	205.807	111.737	94.8559
'hsa-miR-942'	75.1428	147.698	92.9727	54.4096	87.7526	58.7769
'hsa-miR-95'	79.3565	113.655	76.2772	65.4418	98.6323	73.1376
'hsa-miR-96'	2204.2	379.585	1334.35	1601.8	7179.53	2729.85
'hsa-miR-96*'	94.4486	113.655	104.714	62.4581	110.212	62.7574
'hsa-miR-98'	59.5472	84.8534	57.7256	53.0486	83.3598	55.1358
'hsa-miR-99a'	65.5345	138.667	285.695	96.4941	150.361	242.714
'hsa-miR-99b'	1084.06	1213.7	3215.2	1968.68	1610.63	4166.02
'hsa-miR-1251'	209.188	315.601	465.836	256.988	229.076	347.386
'hsa-miR-1323'	82.3697	143.138	91.9011	54.4792	82.8738	59.5025
MID-00021	77.5499	147.698	111.614	55.2532	76.5961	53.3068
MID-00090	90.8208	91.5908	66.4904	80.7228	80.4505	56.9591
MID-00242	60.1453	166.848	111.614	51.8202	82.8738	65.9959
MID-00301	72.7377	221.45	171.163	53.1818	74.6795	59.1398
MID-00465	99.2908	286.463	280.201	100.762	87.7526	65.2776
MID-00612	98.0797	187.503	195.818	86.2307	118.899	113.341
MID-00794	90.8208	129.988	112.144	71.672	79.0018	60.2272
MID246	301.295	323.178	378.666	222.469	182.953	107.219
MID363	113.241	1160.33	1182.89	106.381	88.2428	78.8
MID39	85.9891	209.729	423.61	64.1013	77.0763	65.2776
