# Supplementary material for: MicroRNA Expression Patterns and Function in Endodermal Differentiation of Human Embryonic Stem Cells
Source: PLoS One. 2008 Nov 18;3(11):e3726. doi: 10.1371/journal.pone.0003726 (PMC2581805; doi:10.1371/journal.pone.0003726)
Supplement: Table S2 — Affymetrix gene expression of hESC overexpressing miR-122 (6.72 MB XLS) [file pone.0003726.s002.xls]

## Sheet: Sheet1
Probe set ID	UniGene ID	Gene Symbol	Gene Title	Mutant miR-122 1	Mutant miR-122 2	Mutant miR-122 3	WT miR-122 1	WT miR-122 2	Mutant miR-122_Avg	WT miR-122_Avg	log2 diff WT vs Mutant miR	p value
216694_at	---	---	---	6.21012	6.17769	6.19037	6.42283	6.40669	6.19273	6.41476	0.222032	0.000498782
216477_at	---	---	---	3.063	3.05314	3.03202	3.22972	3.22808	3.04939	3.2289	0.17951	0.000618827
212675_s_at	---	---	---	7.36892	7.33753	7.32323	7.56859	7.55849	7.34322	7.56354	0.220314	0.0011408
217290_at	---	---	---	3.72058	3.71719	3.65825	3.90673	3.93476	3.69867	3.92075	0.222077	0.00423852
216319_at	Hs.636868	---	CDNA FLJ12624 fis, clone NT2RM4001754	6.10552	5.94737	6.21046	6.81819	6.82964	6.08778	6.82392	0.736136	0.00500582
217688_at	---	---	---	4.06754	4.06517	4.10319	4.22785	4.20087	4.07863	4.21436	0.135727	0.00547284
203812_at	Hs.552087	---	CDNA clone IMAGE:5922621	6.16876	6.18671	6.18184	6.06343	6.00589	6.1791	6.03466	-0.144446	0.00769169
205955_at	---	---	---	4.37526	4.3676	4.35898	4.22161	4.26986	4.36728	4.24574	-0.121542	0.00771309
202808_at	---	---	---	8.70366	8.79321	8.70108	8.45579	8.49207	8.73265	8.47393	-0.258722	0.00825122
217048_at	---	---	---	3.41598	3.44843	3.41598	3.30583	3.25164	3.4268	3.27873	-0.148069	0.00913992
64488_at	Hs.6217	---	CDNA FLJ38849 fis, clone MESAN2008936	7.96323	7.92817	7.90929	7.81308	7.78891	7.93356	7.80099	-0.132568	0.00951561
212829_at	Hs.57079	---	CDNA FLJ13267 fis, clone OVARC1000964 /// CDNA FLJ13267 fis, clone OVARC1000964	8.19791	8.25658	8.23168	8.10378	8.09271	8.22872	8.09824	-0.13048	0.00999453
213158_at	Hs.592414	---	Homo sapiens, clone IMAGE:4214654, mRNA	6.33544	6.26388	6.49196	5.87128	5.88487	6.36376	5.87808	-0.485686	0.0113821
214046_at	Hs.49117	---	MRNA; cDNA DKFZp686F1844 (from clone DKFZp686F1844)	4.00807	4.07985	4.06962	4.21502	4.20745	4.05251	4.21123	0.158719	0.0120817
216793_x_at	Hs.528103	---	CDNA: FLJ23203 fis, clone ADKA02487	3.03863	3.07989	3.05534	3.18336	3.14894	3.05795	3.16615	0.1082	0.0125491
217536_x_at	Hs.632855	---	Transcribed locus	5.52635	5.49191	5.55529	5.37475	5.30511	5.52452	5.33993	-0.184585	0.0134083
212920_at	---	---	---	7.83139	7.88326	7.84611	7.99236	7.9596	7.85359	7.97598	0.122394	0.0135469
217723_x_at	---	---	---	6.56412	6.52022	6.60825	6.73522	6.78477	6.5642	6.76	0.195801	0.0138121
217595_at	Hs.593109	---	CDNA FLJ38048 fis, clone CTONG2014264	3.14438	3.09885	3.13226	3.26151	3.22296	3.12516	3.24223	0.117072	0.0141339
214188_at	Hs.595118	---	Transcribed locus, moderately similar to NP_001020307.1 lineage protein 1 [Rattus norvegicus]	5.24713	5.33093	5.27908	5.11072	5.03042	5.28571	5.07057	-0.215141	0.0158269
222323_at	---	---	---	4.14688	4.0435	4.19645	4.40605	4.44102	4.12894	4.42354	0.294595	0.0158908
213429_at	Hs.100261	---	CDNA FLJ26539 fis, clone KDN09310	4.60456	4.37883	4.61755	4.06234	3.95623	4.53365	4.00928	-0.524361	0.0165062
210524_x_at	---	---	---	8.31532	8.4285	8.20818	8.86935	9.19683	8.31733	9.03309	0.715762	0.0165816
217948_at	---	---	---	7.59299	7.55144	7.62838	7.4589	7.43084	7.59094	7.44487	-0.146067	0.017392
216715_at	---	---	---	4.21952	4.12026	4.17704	4.35456	4.34118	4.17227	4.34787	0.175594	0.0183426
222302_at	---	---	---	7.60809	7.50244	7.5593	7.3831	7.37607	7.55661	7.37958	-0.177024	0.0207114
220879_at	---	---	---	3.7094	3.76084	3.74353	3.81991	3.83386	3.73792	3.82689	0.088965	0.0216707
216656_at	---	---	---	4.31313	4.39828	4.40282	4.53752	4.60815	4.37141	4.57284	0.201424	0.0219725
216774_at	Hs.587799	---	CDNA: FLJ21672 fis, clone COL09025	3.76401	3.82585	3.96802	4.1889	4.33783	3.85263	4.26337	0.410738	0.0232617
214848_at	Hs.593532	---	Clone 23548 mRNA sequence	7.16336	7.01172	7.06577	6.74128	6.48476	7.08028	6.61302	-0.467266	0.0247466
216201_at	Hs.586943	---	CDNA: FLJ21586 fis, clone COL06920	2.87935	2.92346	2.98548	3.08608	3.13246	2.92943	3.10927	0.179845	0.0254219
213891_s_at	Hs.644653	---	CDNA FLJ11918 fis, clone HEMBB1000272	9.98172	10.0054	9.96577	9.87565	9.78345	9.98429	9.82955	-0.154742	0.025693
221969_at	---	---	---	4.82944	4.69645	4.81977	5.01198	5.12477	4.78189	5.06838	0.286486	0.0258172
215079_at	Hs.612917	---	CDNA: FLJ23070 fis, clone LNG05629	4.4235	4.46412	4.50036	4.21975	4.00277	4.46266	4.11126	-0.351394	0.0263204
214807_at	Hs.99472	---	MRNA; cDNA DKFZp564O0862 (from clone DKFZp564O0862)	5.98892	5.83586	5.9901	5.66571	5.52965	5.93829	5.59768	-0.340612	0.0264606
217062_at	---	---	---	4.69457	4.66509	4.79177	4.906	4.93712	4.71715	4.92156	0.204415	0.0275029
217439_at	---	---	---	3.80912	3.75928	3.7836	3.96363	4.13271	3.784	4.04817	0.26417	0.0276228
221648_s_at	---	---	---	4.2399	4.11205	4.20403	4.55561	4.40723	4.18533	4.48142	0.296091	0.0279728
213169_at	Hs.27621	---	Clone TUA8 Cri-du-chat region mRNA	7.52273	7.42448	7.8978	6.91798	6.7867	7.615	6.85234	-0.762659	0.0287196
216812_at	---	---	---	3.25423	3.26691	3.2783	3.34838	3.42921	3.26648	3.3888	0.122316	0.0300934
212701_at	Hs.569438	---	Clone 23962 mRNA sequence	7.4396	7.65055	7.55612	7.26383	7.18709	7.54876	7.22546	-0.323296	0.0307692
207960_at	---	---	---	4.34013	4.41655	4.32485	4.09982	4.20619	4.36051	4.15301	-0.207503	0.0310465
204536_s_at	---	---	---	4.31146	4.35482	4.35814	4.42404	4.48192	4.34148	4.45298	0.111504	0.0311017
215858_at	Hs.635541	---	CDNA FLJ12301 fis, clone MAMMA1001858	5.34678	5.37266	5.30313	5.45456	5.53751	5.34086	5.49603	0.155177	0.0313641
217458_at	---	---	---	4.88149	4.96365	4.89614	5.03488	5.04012	4.91376	5.0375	0.123744	0.032404
200865_at	---	---	---	2.82449	2.72578	2.76132	3.03837	2.926	2.77053	2.98218	0.211652	0.0325401
208187_s_at	---	---	---	4.58298	4.66767	4.62227	4.98637	4.80906	4.62431	4.89771	0.273406	0.0335069
215650_at	Hs.635391	---	CDNA FLJ11552 fis, clone HEMBA1003021	3.78773	3.79343	3.85408	3.90964	3.95986	3.81175	3.93475	0.123008	0.0341285
216934_at	---	---	---	4.52217	4.35196	4.3314	4.68981	4.86142	4.40184	4.77562	0.373772	0.0341775
216583_x_at	---	---	---	5.54518	5.48421	5.60739	5.70808	5.79637	5.54559	5.75222	0.20663	0.0352819
214769_at	Hs.592809	---	Clone 23809 mRNA sequence	6.52233	6.35255	6.26832	6.04751	5.99675	6.38107	6.02213	-0.358936	0.0354306
217604_at	Hs.635110	---	Transcribed locus	4.71187	4.6221	4.7809	4.40244	4.50139	4.70496	4.45191	-0.253042	0.0362085
213789_at	---	---	---	6.30057	6.3943	6.24807	6.58866	6.85204	6.31431	6.72035	0.406033	0.0366232
209986_at	---	---	---	3.37725	3.28957	3.3398	3.46889	3.4456	3.33554	3.45724	0.121707	0.0370758
216158_at	Hs.612661	---	Transcribed locus	2.89095	2.97002	3.02938	2.58314	2.75481	2.96345	2.66898	-0.294473	0.0373327
211319_at	---	---	---	3.43624	3.45075	3.52261	3.7094	3.60363	3.46987	3.65652	0.186649	0.0377059
AFFX-LysX-M_at	---	---	---	5.4728	5.3707	5.427	5.29107	5.28536	5.4235	5.28822	-0.135285	0.0382645
213675_at	Hs.432914	---	CDNA FLJ25106 fis, clone CBR01467	6.75022	6.35432	6.49665	6.05244	5.85433	6.53373	5.95338	-0.580346	0.0400223
215762_at	Hs.634727	---	CDNA FLJ41897 fis, clone OCBBF2035658	3.20673	3.26802	3.20562	3.47005	3.34798	3.22679	3.40902	0.182227	0.0407248
217363_x_at	---	---	---	7.13371	7.15917	7.07219	7.24908	7.36717	7.12169	7.30812	0.186436	0.0431791
216568_x_at	---	---	---	7.01417	6.94922	6.93706	6.837	6.70525	6.96682	6.77113	-0.195693	0.0433104
211910_at	---	---	---	4.19547	4.2493	3.98708	4.52574	4.4678	4.14395	4.49677	0.352822	0.0442064
202377_at	---	---	---	9.89744	9.92817	10.0013	9.75109	9.53539	9.94231	9.64324	-0.299065	0.0445688
209909_s_at	---	---	---	7.4367	7.36862	8.06345	6.73406	6.56566	7.62292	6.64986	-0.973062	0.0447546
221973_at	Hs.632886	---	CDNA clone IMAGE:5217021, with apparent retained intron	6.36301	6.18901	6.13035	5.90751	5.94388	6.22746	5.92569	-0.301762	0.0454356
215376_at	Hs.634829	---	CDNA FLJ12295 fis, clone MAMMA1001818	5.49651	5.45836	5.45115	5.52526	5.5655	5.46867	5.54538	0.0767054	0.0472686
217195_at	---	---	---	3.96597	3.86777	3.78433	4.13852	4.07364	3.87269	4.10608	0.233392	0.0477191
216618_at	Hs.541694	---	MRNA; cDNA DKFZp434P2435 (from clone DKFZp434P2435)	2.92148	2.94907	3.05591	3.14146	3.15309	2.97549	3.14728	0.171788	0.048028
209483_s_at	---	---	---	3.48588	3.4828	3.52147	3.7849	3.61956	3.49672	3.70223	0.20551	0.0482924
214803_at	Hs.124776	---	MRNA; cDNA DKFZp564N1116 (from clone DKFZp564N1116)	10.4136	9.75851	10.2462	9.22265	8.28426	10.1394	8.75345	-1.38598	0.0490306
222368_at	Hs.649066	---	CDNA FLJ37098 fis, clone BRACE2019004	8.31243	8.13305	8.03584	7.75409	7.85466	8.16044	7.80438	-0.356066	0.0491449
217554_at	Hs.523129	---	Transcribed locus	5.49465	5.58565	5.64568	5.99176	5.78019	5.57533	5.88597	0.310648	0.0493682
211388_s_at	---	---	---	3.97708	4.05026	4.0362	4.10363	4.13462	4.02118	4.11912	0.0979409	0.0515566
213968_at	---	---	---	3.35255	3.51034	3.424	3.73404	3.60363	3.42896	3.66883	0.239874	0.051605
210848_at	---	---	---	3.69854	3.70597	3.64679	3.76044	3.83386	3.68377	3.79715	0.113383	0.0527264
217037_at	Hs.651461	---	HBGT mRNA, partial sequence	2.64778	2.64884	2.69613	2.72269	2.75919	2.66425	2.74094	0.0766889	0.0529581
210679_x_at	---	---	---	8.15337	8.11276	8.09841	8.0619	8.02891	8.12151	8.04541	-0.0761056	0.0532713
213100_at	Hs.522997	---	Full-length cDNA clone CL0BB018ZE07 of Neuroblastoma of Homo sapiens (human)	5.61388	5.8049	5.56241	6.04105	5.92642	5.6604	5.98374	0.323341	0.0533768
222288_at	Hs.648556	---	Transcribed locus, weakly similar to NP_001013658.1 protein LOC387873 [Homo sapiens]	6.31473	6.38136	6.86745	5.89359	5.66694	6.52118	5.78027	-0.740915	0.0539605
213484_at	Hs.66187	---	Clone 23700 mRNA sequence	7.17127	7.04064	7.14967	7.29857	7.27007	7.12053	7.28432	0.163795	0.0543369
213841_at	Hs.301281	---	Homo sapiens, clone IMAGE:4915189, mRNA	3.52055	3.55583	3.41094	3.65154	3.72937	3.49577	3.69046	0.194684	0.0544222
208301_at	---	---	---	5.36832	5.26631	5.29183	5.41775	5.49563	5.30882	5.45669	0.147869	0.0570599
216448_at	Hs.636868	---	CDNA FLJ12624 fis, clone NT2RM4001754	4.86825	4.85036	4.64755	5.03725	5.19565	4.78872	5.11645	0.327731	0.0570812
209705_at	---	---	---	8.47207	8.714	8.45053	8.93754	8.84359	8.54553	8.89056	0.345031	0.0570897
210161_at	---	---	---	5.44604	5.46412	5.31993	5.56565	5.63219	5.41003	5.59892	0.188885	0.0590329
217209_at	---	---	---	3.7494	3.66079	3.59577	3.85325	4.08542	3.66865	3.96934	0.300684	0.0627769
222365_at	Hs.293024	---	Transcribed locus	4.46363	4.48948	4.59017	4.64037	4.69864	4.51443	4.6695	0.155074	0.0649508
211261_at	---	---	---	6.03095	6.01746	5.81857	6.21657	6.20137	5.95566	6.20897	0.253312	0.0649962
216826_at	---	---	---	3.1278	3.08316	3.10321	3.14763	3.16102	3.10472	3.15432	0.0496024	0.0650427
215301_at	---	---	---	3.19504	3.26728	3.34777	3.09252	2.86352	3.27003	2.97802	-0.292007	0.065316
216669_at	---	---	---	2.93525	2.85802	2.9825	3.06372	3.23306	2.92526	3.14839	0.22313	0.0656908
207273_at	---	---	---	2.80013	2.75746	2.79534	2.91845	2.84086	2.78431	2.87965	0.0953481	0.0664884
217313_at	---	---	---	7.09556	7.15267	7.07847	7.20241	7.33074	7.1089	7.26657	0.157673	0.0667345
207779_at	---	---	---	3.34504	3.26731	3.17793	3.08207	3.09454	3.26343	3.0883	-0.175123	0.0677443
217006_x_at	---	---	---	4.36444	4.51691	4.47311	4.61109	4.79478	4.45149	4.70293	0.251449	0.0682973
220833_at	---	---	---	3.30669	3.39113	3.39714	3.23518	3.04303	3.36499	3.1391	-0.225883	0.0683457
217233_at	---	---	---	3.24714	3.38627	3.28611	3.43702	3.51767	3.30651	3.47734	0.170832	0.0687591
211157_at	---	---	---	5.89897	5.8046	5.83039	5.94075	5.95184	5.84465	5.94629	0.101642	0.0691007
214985_at	Hs.44690	---	Clone 24739 mRNA sequence	6.33747	6.33429	6.70465	6.07168	5.79634	6.4588	5.93401	-0.524798	0.069164
209913_x_at	---	---	---	5.98626	5.95432	6.02486	6.05395	6.07496	5.98848	6.06445	0.0759695	0.0698095
220814_at	---	---	---	3.36683	3.47037	3.351	3.57523	3.51304	3.39607	3.54414	0.14807	0.0699887
205296_at	---	---	---	4.59276	4.42501	4.36235	4.24457	4.06768	4.46004	4.15613	-0.303913	0.0708581
214862_x_at	Hs.598166	---	MRNA; cDNA DKFZp564G1162 (from clone DKFZp564G1162)	6.43962	6.19143	6.32003	6.09312	5.90177	6.31703	5.99744	-0.319583	0.0715826
212005_at	---	---	---	8.01585	7.94111	7.95156	7.86793	7.89641	7.96951	7.88217	-0.0873357	0.0718662
217444_at	Hs.580794	---	MRNA; cDNA DKFZp564J1762 (from clone DKFZp564J1762)	3.63013	3.54395	3.59636	3.67017	3.75028	3.59015	3.71023	0.120079	0.0721152
213054_at	---	---	---	5.45035	5.44373	5.46168	5.38596	5.26058	5.45192	5.32327	-0.128657	0.0722459
217314_at	---	---	---	5.08931	5.02676	4.89034	5.18985	5.38907	5.00213	5.28946	0.287327	0.07333
220729_at	---	---	---	3.01846	2.99073	3.03922	3.08213	3.05815	3.01614	3.07014	0.0540053	0.0755921
216566_at	Hs.648365	---	Immunoglobulin (mAb56) light chain V region mRNA, partial sequence	3.36251	3.43148	3.46524	3.56432	3.50961	3.41974	3.53697	0.117223	0.0761874
215539_at	---	---	---	3.35643	3.34255	3.44408	3.47539	3.53109	3.38102	3.50324	0.12222	0.0764786
217390_x_at	---	---	---	5.30145	5.12113	5.05215	5.38402	5.46811	5.15824	5.42607	0.267825	0.076768
208933_s_at	---	---	---	6.39992	6.15061	6.3499	6.07496	5.88789	6.30015	5.98142	-0.318724	0.0773487
217375_at	---	---	---	3.02134	2.89229	2.88343	3.08109	3.08608	2.93235	3.08359	0.151235	0.0785151
212386_at	Hs.644653	---	CDNA FLJ11918 fis, clone HEMBB1000272	10.0781	10.0468	10.0578	9.99233	9.85392	10.0609	9.92313	-0.137757	0.0801492
217470_at	Hs.610991	---	MRNA; cDNA DKFZp434F1011 (from clone DKFZp434F1011)	2.68832	2.63448	2.67887	2.76002	2.93978	2.66723	2.8499	0.182671	0.0805759
217019_at	---	---	---	4.88874	5.10317	4.93403	5.18308	5.46329	4.97532	5.32319	0.347873	0.0808799
222294_s_at	Hs.626665	---	CDNA clone IMAGE:5745639	5.26635	5.40051	5.42188	5.06746	5.21969	5.36291	5.14357	-0.219339	0.0810191
222278_at	Hs.438979	---	Transcribed locus, moderately similar to XP_001002661.1 hypothetical protein [Mus musculus]	4.87692	4.77153	4.98675	5.069	5.11072	4.8784	5.08986	0.211464	0.0812143
216160_at	Hs.636845	---	CDNA FLJ14169 fis, clone NT2RP2002056	3.39569	3.42464	3.50738	3.54214	3.65562	3.44257	3.59888	0.156308	0.0814019
205065_at	---	---	---	3.1247	3.02646	2.95845	3.35604	3.18183	3.03654	3.26893	0.232395	0.081584
AFFX-PheX-3_at	---	---	---	7.01005	6.97058	7.00904	7.04232	7.11817	6.99656	7.08024	0.0836852	0.0842229
216378_at	---	---	---	2.45526	2.55594	2.48359	2.59132	2.72941	2.49826	2.66037	0.162105	0.0863577
217177_s_at	Hs.634543	---	CDNA FLJ13658 fis, clone PLACE1011567	3.07555	3.12926	3.1182	3.22128	3.15568	3.10767	3.18848	0.0808155	0.0876577
216329_at	---	---	---	4.1734	4.29194	4.04052	4.38685	4.42245	4.16862	4.40465	0.236032	0.0882582
220906_at	---	---	---	3.78062	3.8322	3.9408	3.99577	4.01026	3.85121	4.00302	0.15181	0.0891798
221765_at	---	---	---	8.50414	8.2561	8.9446	7.98942	7.82325	8.56828	7.90634	-0.661942	0.0894678
210731_s_at	---	---	---	4.17174	4.17051	4.18236	4.15036	4.09573	4.17487	4.12304	-0.0518277	0.0895648
217426_at	---	---	---	3.71929	3.60283	3.56556	3.77663	3.77663	3.62923	3.77663	0.1474	0.090392
217055_x_at	Hs.651461	---	HBGT mRNA, partial sequence	5.85664	5.83259	5.86628	5.97357	6.2779	5.85184	6.12574	0.2739	0.0959284
217626_at	---	---	---	4.64219	4.80698	4.62713	4.94957	4.84062	4.6921	4.89509	0.202991	0.0962397
221595_at	---	---	---	5.00354	4.93925	5.14818	5.19894	5.25284	5.03032	5.22589	0.19557	0.0978243
217206_at	---	---	---	2.63683	2.68832	2.83297	2.93196	2.87857	2.71938	2.90526	0.185885	0.0983213
220881_at	Hs.621368	---	PRO1787	3.35956	3.3829	3.52261	3.27184	3.25957	3.42169	3.26571	-0.155982	0.09872
202372_at	Hs.643677	---	Full-length cDNA clone CS0DC007YG11 of Neuroblastoma Cot 25-normalized of Homo sapiens (human)	8.16372	8.11867	8.16531	8.33936	8.2083	8.14923	8.27383	0.124601	0.0989359
208324_at	---	---	---	3.95644	3.93358	4.10489	4.13264	4.25295	3.9983	4.19279	0.194486	0.0997932
215862_at	Hs.635541	---	CDNA FLJ12301 fis, clone MAMMA1001858	3.84306	3.77953	3.88739	4.07416	3.92378	3.83666	3.99897	0.162305	0.100391
218054_s_at	Hs.639869	---	MRNA; cDNA DKFZp686B1038 (from clone DKFZp686B1038)	4.60563	4.4064	4.41643	4.64351	4.72547	4.47615	4.68449	0.208337	0.101286
215217_at	---	---	---	5.02764	4.83617	4.87734	5.069	5.12033	4.91372	5.09467	0.180947	0.101746
215361_at	Hs.636132	---	Transcribed locus	2.73149	2.51823	2.70625	2.83236	2.88462	2.65199	2.85849	0.2065	0.103093
216849_at	Hs.607844	---	MRNA; cDNA DKFZp586L111 (from clone DKFZp586L111)	5.30142	5.33682	5.19362	5.41321	5.40013	5.27729	5.40667	0.129388	0.103227
220616_at	---	---	---	5.28026	5.14459	5.1586	5.31949	5.32769	5.19448	5.32359	0.129102	0.103279
205616_at	Hs.426162	---	CDNA FLJ25134 fis, clone CBR06934	5.61558	5.65468	5.715	5.77178	5.73543	5.66176	5.7536	0.0918448	0.103788
203959_s_at	---	---	---	7.22438	7.44004	7.36532	7.17305	7.13781	7.34324	7.15543	-0.187817	0.10775
220743_at	---	---	---	5.63507	5.63013	5.50392	5.42386	5.48429	5.58971	5.45408	-0.135629	0.108154
207989_at	---	---	---	3.15738	3.05708	3.0151	3.2359	3.18049	3.07652	3.2082	0.131675	0.108955
216814_at	---	---	---	2.73042	2.77148	2.79566	2.84406	2.81152	2.76585	2.82779	0.0619404	0.108956
216157_at	Hs.636845	---	CDNA FLJ14169 fis, clone NT2RP2002056	4.0352	4.25309	4.15484	4.29482	4.46932	4.14771	4.38207	0.234361	0.109883
216756_at	Hs.612892	---	CDNA: FLJ21342 fis, clone COL02673	4.60822	4.62045	4.87807	4.45038	4.44499	4.70225	4.44769	-0.25456	0.110878
64418_at	Hs.594647	---	CDNA FLJ34482 fis, clone HLUNG2004067	8.35586	8.3765	8.29378	8.27046	8.26996	8.34205	8.27021	-0.0718361	0.111115
217035_at	Hs.631647	---	Immunoglobulin heavy chain variable region (clone Agamma5-3)	5.67287	5.72501	5.83502	5.92644	5.85974	5.7443	5.89309	0.148786	0.111301
216516_at	---	---	---	2.95824	2.82434	2.87583	2.99492	3.00279	2.88614	2.99886	0.112718	0.111462
217029_at	Hs.609272	---	MRNA; cDNA DKFZp564P073 (from clone DKFZp564P073)	4.96395	5.00403	4.93103	5.13983	5.02271	4.96633	5.08127	0.114935	0.111616
222197_s_at	Hs.633261	---	Clone 24970 mRNA sequence	3.97302	4.03747	3.89064	4.09397	4.38898	3.96704	4.24147	0.274429	0.11163
217556_at	---	---	---	4.37149	3.9745	4.22697	3.85279	3.86062	4.19099	3.85671	-0.334279	0.111823
207946_at	---	---	---	3.68266	3.64671	3.43554	3.92533	3.76688	3.5883	3.84611	0.257803	0.112218
221109_at	Hs.550219	---	MRNA; cDNA DKFZp434C0923 (from clone DKFZp434C0923)	5.35284	5.31197	5.18512	5.40489	5.47142	5.28331	5.43816	0.154847	0.113006
216796_s_at	Hs.612922	---	CDNA: FLJ23194 fis, clone REC00490	2.91443	2.77468	2.6038	2.96793	3.24051	2.7643	3.10422	0.339914	0.114645
217054_at	Hs.638418	---	CDNA FLJ39484 fis, clone PROST2014925	5.21214	5.15349	5.30193	5.36249	5.33255	5.22252	5.34752	0.125003	0.115228
214424_s_at	Hs.593407	---	CDNA FLJ46657 fis, clone TRACH3006264	3.26574	3.14375	3.19569	3.28256	3.40905	3.20173	3.3458	0.144078	0.115588
219323_s_at	---	---	---	5.53454	5.41445	5.50081	5.56636	5.71733	5.48326	5.64184	0.158579	0.117469
220608_s_at	---	---	---	3.65963	3.80496	3.77576	3.95655	3.8435	3.74678	3.90003	0.153246	0.120177
215456_at	Hs.12440	---	Clone 24734 mRNA sequence	3.21263	3.20871	3.23425	3.36022	3.25343	3.21853	3.30683	0.0882959	0.120865
219881_s_at	---	---	---	6.13119	6.25453	6.26743	6.31201	6.44776	6.21772	6.37989	0.16217	0.120975
216447_at	Hs.589082	---	CDNA: FLJ20872 fis, clone ADKA02604	2.83051	2.7898	2.92397	2.93873	3.1197	2.84809	3.02921	0.18112	0.122101
209704_at	Hs.31016	---	Full length insert cDNA clone YY61D04	7.88011	8.17305	8.09292	8.36881	8.24773	8.0487	8.30827	0.259577	0.122323
217616_at	Hs.613488	---	Transcribed locus	3.53027	3.67262	3.56254	3.69865	3.71712	3.58848	3.70789	0.119409	0.12298
208043_at	---	---	---	3.47627	3.49981	3.33969	3.56339	3.86417	3.43859	3.71378	0.27519	0.123198
206936_x_at	---	---	---	4.83609	4.92403	4.92403	4.95706	5.03507	4.89471	4.99606	0.10135	0.123745
216729_at	Hs.587724	---	CDNA: FLJ21735 fis, clone COLF3350	3.5832	3.38608	3.58958	3.6704	3.75837	3.51962	3.71439	0.194766	0.125233
217224_at	---	---	---	5.57988	5.54545	5.48636	5.62469	5.88447	5.53723	5.75458	0.217348	0.125429
216582_at	---	---	---	5.37741	5.21969	5.14747	5.39968	5.49513	5.24819	5.4474	0.199214	0.12583
220582_at	---	---	---	3.69591	3.67633	3.46903	3.8646	3.77905	3.61376	3.82183	0.208068	0.126307
215287_at	Hs.128434	---	ELISC-1	5.71595	5.61656	5.97058	5.54718	5.28061	5.7677	5.4139	-0.353796	0.126603
216363_at	---	---	---	3.75597	3.92861	3.87006	3.96561	4.22439	3.85155	4.095	0.243455	0.127917
214345_at	---	---	---	3.94241	3.97636	3.72333	4.10799	4.08021	3.8807	4.0941	0.213401	0.129735
216301_at	Hs.449575	---	Ig lambda light chain variable region	4.29339	4.36833	4.47574	4.49073	4.58839	4.37916	4.53956	0.160401	0.129965
214362_at	---	---	---	4.33202	4.34492	4.24602	4.38921	4.39107	4.30765	4.39014	0.0824905	0.131728
212029_s_at	---	---	---	3.68974	3.87197	3.67834	3.88671	4.23125	3.74668	4.05898	0.312297	0.131854
216421_at	---	---	---	6.43037	6.46726	6.32041	6.49759	6.68476	6.40602	6.59117	0.185155	0.131968
207322_at	---	---	---	3.09134	3.05606	2.81702	3.19441	3.24543	2.98814	3.21992	0.231777	0.13228
216569_at	---	---	---	2.95571	2.91287	2.80368	2.98105	3.11239	2.89075	3.04672	0.155967	0.13325
215592_at	Hs.633779	---	CDNA FLJ12232 fis, clone MAMMA1001206	5.34831	5.13995	5.5424	5.70073	5.61424	5.34355	5.65749	0.313932	0.133284
215617_at	Hs.224293	---	CDNA FLJ11754 fis, clone HEMBA1005588	4.22069	3.62264	3.88671	3.53372	3.3126	3.91001	3.42316	-0.486856	0.133439
206863_x_at	---	---	---	4.10342	4.00458	4.14233	3.81799	3.99879	4.08344	3.90839	-0.175051	0.133666
213904_at	Hs.587484	---	Clone 23555 mRNA sequence	4.05644	4.23312	4.29859	4.37498	4.39842	4.19605	4.3867	0.190648	0.134932
213929_at	Hs.28540	---	CDNA clone IMAGE:4733238	5.40439	5.73966	5.30761	5.09078	5.17748	5.48389	5.13413	-0.349762	0.134972
217129_at	---	---	---	5.07271	5.00873	4.95053	4.92871	4.90407	5.01066	4.91639	-0.0942711	0.135499
207888_at	---	---	---	2.62214	2.68532	2.64874	2.74508	3.0916	2.65207	2.91834	0.266273	0.135587
215777_at	Hs.449575	---	Ig lambda light chain variable region	4.13849	4.00647	4.16984	4.22714	4.24454	4.10493	4.23584	0.130908	0.137234
217459_at	Hs.274573	---	MRNA; cDNA DKFZp434L1016 (from clone DKFZp434L1016)	3.60967	3.69568	3.76081	3.84262	3.7795	3.68872	3.81106	0.122341	0.139477
213215_at	Hs.633252	---	CDNA clone IMAGE:4157286	7.58014	7.65483	7.51845	7.71849	7.66706	7.58447	7.69277	0.108297	0.140551
220101_x_at	---	---	---	4.75461	4.54185	4.55286	4.74771	4.9558	4.61644	4.85175	0.235314	0.140711
212321_at	---	---	---	7.74031	7.76882	7.81973	7.72736	7.69861	7.77629	7.71299	-0.0633005	0.141003
206537_at	---	---	---	3.52065	3.16084	3.37271	3.6145	3.62425	3.3514	3.61937	0.267971	0.141065
207748_at	---	---	---	4.825	4.81183	4.62223	4.8929	4.96529	4.75302	4.9291	0.176073	0.14157
213549_at	---	---	---	7.54857	7.56375	7.53284	7.63561	7.56921	7.54838	7.60241	0.0540263	0.142184
211436_at	Hs.621363	---	Clone FLB4228 PRO1095	2.69468	2.83467	2.86022	2.93007	2.92534	2.79652	2.92771	0.131184	0.14286
214903_at	Hs.25422	---	CDNA FLJ42519 fis, clone BRACE3000787	6.1773	6.11916	6.29137	6.32383	6.3257	6.19595	6.32477	0.12882	0.143068
209473_at	---	---	---	6.45777	6.39588	6.88993	6.27953	5.97387	6.58119	6.1267	-0.45449	0.143444
217352_at	---	---	---	4.98991	4.91343	5.16272	4.87924	4.73941	5.02202	4.80933	-0.212696	0.144853
215344_at	Hs.406781	---	MRNA; cDNA DKFZp434M0835 (from clone DKFZp434M0835)	4.47726	4.35291	4.41756	4.33679	4.08421	4.41591	4.2105	-0.205409	0.145183
213790_at	Hs.594351	---	CDNA FLJ31066 fis, clone HSYRA2001153	5.27693	5.16019	5.90677	4.81806	4.90293	5.44796	4.8605	-0.587467	0.146031
210098_s_at	---	---	---	4.68167	4.73067	4.78915	4.6474	4.66258	4.73383	4.65499	-0.0788371	0.146814
207471_at	---	---	---	2.7869	2.60071	2.85658	2.98988	2.90747	2.74806	2.94867	0.200608	0.147337
206082_at	---	---	---	3.67672	3.94305	3.87964	4.07561	4.0057	3.83314	4.04066	0.20752	0.147577
213106_at	---	---	---	4.38723	4.83877	4.94177	5.09672	5.21969	4.72259	5.15821	0.435618	0.147749
203539_s_at	---	---	---	4.50888	4.32013	4.26639	4.50182	4.668	4.36513	4.58491	0.219779	0.147844
215738_at	Hs.90866	---	Clone 23961 mRNA sequence	4.02118	3.972	4.02942	4.05783	4.04769	4.00753	4.05276	0.0452307	0.149322
222298_at	Hs.648871	---	CDNA FLJ41644 fis, clone FEBRA2009362	4.03784	3.9448	4.00861	3.91413	3.9393	3.99708	3.92671	-0.0703688	0.150896
219883_at	---	---	---	5.57685	5.42863	5.35378	5.62402	5.60739	5.45309	5.61571	0.162619	0.151144
200699_at	Hs.600091	---	Full-length cDNA clone CS0DC014YA20 of Neuroblastoma Cot 25-normalized of Homo sapiens (human)	8.61023	8.78015	8.77367	8.56025	8.60151	8.72135	8.58088	-0.140469	0.15155
215662_at	Hs.612903	---	CDNA: FLJ21699 fis, clone COL09829	5.32648	5.37456	5.35832	5.38335	5.48926	5.35312	5.4363	0.0831815	0.151652
217293_at	---	---	---	4.66596	4.85194	4.92601	4.97889	5.04152	4.81464	5.01021	0.195568	0.152581
216795_at	Hs.612922	---	CDNA: FLJ23194 fis, clone REC00490	2.69205	2.54502	2.51532	2.69942	2.7446	2.58413	2.72201	0.137881	0.153436
215642_at	Hs.612030	---	Clone HQ0085	3.24485	3.33969	3.13681	3.34618	3.47476	3.24045	3.41047	0.170018	0.153878
222334_at	---	---	---	5.07873	4.96095	5.04154	5.08698	5.21378	5.02707	5.15038	0.123308	0.15483
214781_at	---	---	---	3.10529	3.08608	2.83036	3.25148	3.20159	3.00724	3.22654	0.219293	0.154845
222058_at	---	---	---	5.4341	5.87037	5.54824	5.96397	5.91233	5.61757	5.93815	0.320582	0.155345
216573_at	---	---	---	2.84657	2.96193	3.13186	3.20481	3.16324	2.98012	3.18402	0.203904	0.155685
221275_s_at	---	---	---	4.25303	4.14403	4.17146	4.06713	4.13011	4.18951	4.09862	-0.0908841	0.156684
217036_at	Hs.556743	---	Immunoglobulin kappa chain, V-region (SPK.3)	3.7094	3.58859	3.63412	3.76552	3.7094	3.64404	3.73746	0.0934267	0.158814
213810_s_at	---	---	---	5.24666	5.23097	5.49159	5.14225	5.0917	5.32307	5.11697	-0.206098	0.159155
222345_at	Hs.159454	---	Transcribed locus	4.43358	4.24335	4.44256	4.51449	4.54775	4.37317	4.53112	0.157953	0.15931
208360_s_at	---	---	---	3.72073	3.83581	3.87178	3.90067	4.25401	3.80944	4.07734	0.267898	0.16021
217482_at	Hs.636860	---	CDNA FLJ11925 fis, clone HEMBB1000354	6.93474	6.74744	6.84253	6.73077	6.68592	6.84157	6.70835	-0.133226	0.160454
217155_at	---	---	---	3.6617	3.6476	3.42614	3.35462	3.42448	3.57848	3.38955	-0.188928	0.160658
208421_at	---	---	---	3.64496	3.55487	3.45649	3.80974	3.64221	3.55211	3.72597	0.173865	0.16147
217135_x_at	---	---	---	4.58339	4.51161	4.64733	4.65386	4.92224	4.58078	4.78805	0.207274	0.161564
213383_at	Hs.651462	---	Full-length cDNA clone CS0DF026YC16 of Fetal brain of Homo sapiens (human)	5.65112	5.64823	5.69783	5.62941	5.47048	5.66572	5.54994	-0.115782	0.162247
221929_at	---	---	---	5.41248	5.41248	5.46168	5.4657	5.62684	5.42888	5.54627	0.117388	0.162477
212976_at	---	---	---	4.68406	4.58908	4.58775	5.10807	4.70568	4.6203	4.90687	0.286574	0.16258
41856_at	Hs.522997	---	Full-length cDNA clone CL0BB018ZE07 of Neuroblastoma of Homo sapiens (human)	7.60335	7.77126	7.61062	7.76522	7.83691	7.66174	7.80107	0.139324	0.162644
213777_s_at	---	---	---	4.94018	4.80173	4.62785	4.95622	5.09016	4.78992	5.02319	0.233266	0.163285
222079_at	---	---	---	3.20824	3.20009	3.32302	3.08223	3.17798	3.24378	3.1301	-0.113682	0.166202
203877_at	---	---	---	3.71392	3.96115	3.87091	3.96856	4.13508	3.84866	4.05182	0.203162	0.167367
217623_at	Hs.130465	---	Transcribed locus	3.83194	3.62018	3.57824	3.5128	3.47037	3.67679	3.49158	-0.185202	0.168781
209353_s_at	---	---	---	3.3055	3.21294	3.15239	3.1542	2.99399	3.22361	3.07409	-0.149519	0.168973
216679_at	---	---	---	4.08904	4.2632	4.15877	4.09088	3.93892	4.17033	4.0149	-0.155437	0.170059
214871_x_at	Hs.463010	---	CDNA clone IMAGE:3347954	4.49685	4.63774	4.43968	4.65163	4.67135	4.52475	4.66149	0.136736	0.171158
AFFX-r2-Ec-bioD-3_at	---	---	---	11.4321	11.4953	11.5704	11.561	11.7483	11.4993	11.6547	0.155397	0.171406
217631_at	---	---	---	6.14128	5.98451	6.03393	5.975	5.88935	6.05324	5.93218	-0.121061	0.171839
215996_at	---	---	---	4.79413	4.94732	4.85208	4.79761	4.60003	4.86451	4.69882	-0.165694	0.174555
213889_at	---	---	---	6.53657	6.86704	6.70996	6.93612	6.90817	6.70452	6.92215	0.217622	0.176629
216562_at	---	---	---	4.91115	4.72469	4.70445	4.8782	5.21611	4.7801	5.04715	0.267056	0.176963
AFFX-r2-Ec-bioB-5_at	---	---	---	7.58638	7.65712	7.81738	7.79445	7.94992	7.68696	7.87218	0.185224	0.177545
217275_at	---	---	---	6.04364	6.11479	6.07216	6.10739	6.17482	6.07686	6.1411	0.0642404	0.177997
206903_at	---	---	---	4.32389	4.20301	4.06562	4.34719	4.38926	4.1975	4.36823	0.170722	0.178517
216427_at	Hs.612913	---	CDNA: FLJ22786 fis, clone KAIA2150	3.8583	4.07502	4.0686	4.10363	4.39362	4.00064	4.24862	0.247981	0.178798
214169_at	---	---	---	4.19715	4.39362	4.40581	4.43191	4.63874	4.33219	4.53532	0.203134	0.179448
216745_x_at	Hs.612884	---	CDNA: FLJ20953 fis, clone ADSE01979	7.05698	7.04173	6.97691	7.09953	7.06832	7.02521	7.08392	0.0587156	0.180346
216394_x_at	Hs.602442	---	Clone CPRF1-T2 immunoglobulin lambda chain VJ region, (IGL)	4.86834	4.86146	4.88357	5.18078	4.91163	4.87112	5.0462	0.175081	0.180366
216145_at	Hs.610982	---	MRNA; cDNA DKFZp434I0523 (from clone DKFZp434I0523)	4.12805	4.49615	4.38029	4.55446	4.60584	4.33483	4.58015	0.245319	0.181581
213156_at	Hs.592414	---	Homo sapiens, clone IMAGE:4214654, mRNA	5.40051	5.22129	5.61529	5.25134	4.81299	5.41237	5.03217	-0.3802	0.18209
220494_s_at	---	---	---	6.71707	6.82507	6.805	6.58346	6.73588	6.78238	6.65967	-0.12271	0.182961
216816_at	---	---	---	4.12871	4.12358	4.02591	4.14337	4.37549	4.09273	4.25943	0.166698	0.183139
201205_at	---	---	---	4.83134	4.54474	4.85291	4.91297	5.04532	4.743	4.97915	0.236148	0.184125
217082_at	Hs.550143	---	Unknown protein	3.2246	3.37076	3.62303	3.57523	3.8985	3.40613	3.73687	0.330734	0.184393
217244_at	---	---	---	2.98588	2.96883	3.03837	2.96883	2.89579	2.99769	2.93231	-0.0653849	0.18675
220884_at	---	---	---	2.60648	2.52721	2.60648	2.61577	2.74153	2.58006	2.67865	0.0985932	0.187536
215651_at	---	---	---	6.2046	6.30916	6.42663	6.54282	6.41105	6.31346	6.47694	0.163476	0.188018
216029_at	Hs.587111	---	CDNA FLJ14348 fis, clone THYRO1001602	4.20137	4.05512	4.03999	4.17425	4.29634	4.09882	4.2353	0.13647	0.188671
216794_at	Hs.528103	---	CDNA: FLJ23203 fis, clone ADKA02487	4.24632	4.11709	4.22727	4.25328	4.52494	4.1969	4.38911	0.192214	0.189825
222275_at	---	---	---	6.4055	6.39128	6.34763	6.55297	6.40735	6.38147	6.48016	0.0986889	0.19153
207731_at	---	---	---	3.16213	2.99542	3.0339	3.13306	3.2808	3.06382	3.20693	0.143114	0.191732
216871_at	---	---	---	3.29243	3.08145	3.15239	3.36236	3.27727	3.17543	3.31981	0.144389	0.192045
205857_at	---	---	---	3.01628	3.10241	3.09983	3.15775	3.11929	3.07284	3.13852	0.0656811	0.192706
213930_at	Hs.483127	---	MRNA from chromosome 5q21-22, clone:843Ex	5.13246	5.30669	5.24649	5.16228	4.95411	5.22854	5.05819	-0.17035	0.192937
215736_at	---	---	---	3.83076	3.96626	4.01991	4.03298	4.10234	3.93898	4.06766	0.128685	0.193781
210921_at	---	---	---	3.60809	3.50307	3.4706	3.61524	3.61563	3.52726	3.61544	0.0881834	0.198255
213604_at	Hs.15535	---	CDNA FLJ42849 fis, A-BRHIP2004902	7.84151	8.05642	7.96883	8.13803	8.05644	7.95559	8.09724	0.141651	0.198453
211411_at	Hs.612038	---	LDLR-FUT fusion protein (LDLR-FUT)	4.56793	4.48262	4.41102	4.55309	4.64261	4.48719	4.59785	0.110659	0.199109
207369_at	---	---	---	3.65376	3.46644	3.53059	3.61844	3.83386	3.55026	3.72615	0.175888	0.199216
215447_at	---	---	---	6.41885	6.41595	6.717	6.39598	5.9382	6.51727	6.16709	-0.350173	0.200043
AFFX-HUMRGE/M10098_5_at	---	---	---	10.6323	12.4965	12.3879	10.0476	10.8894	11.8389	10.4685	-1.3704	0.201557
AFFX-r2-Ec-bioC-5_at	---	---	---	7.29248	7.36105	7.59713	7.53894	7.78324	7.41689	7.66109	0.244204	0.201849
221116_at	Hs.272401	---	Pparl	4.2774	4.10505	3.87273	4.24661	4.50933	4.08506	4.37797	0.29291	0.202662
215029_at	---	---	---	6.98383	7.06261	6.9027	7.23603	7.03792	6.98305	7.13697	0.153926	0.203209
AFFX-r2-Ec-bioB-M_at	---	---	---	7.27416	7.31829	7.60626	7.54138	7.77762	7.39957	7.6595	0.259928	0.204185
216635_at	Hs.607836	---	MRNA; cDNA DKFZp566M0524 (from clone DKFZp566M0524)	4.94177	4.6294	4.53383	4.53732	4.24039	4.70167	4.38885	-0.312814	0.204801
213260_at	Hs.599993	---	CDNA FLJ11796 fis, clone HEMBA1006158, highly similar to Homo sapiens transcription factor forkhead-like 7 (FKHL7) gene	7.18125	7.29447	7.43421	7.41459	7.51793	7.30331	7.46626	0.16295	0.208409
AFFX-BioB-5_at	---	---	---	7.10652	7.16345	7.41476	7.36035	7.53261	7.22825	7.44648	0.218231	0.212138
215211_at	Hs.31290	---	Clone 23832 mRNA sequence	4.20058	4.2665	4.15701	4.32438	4.24895	4.20803	4.28667	0.0786355	0.212349
211567_at	---	---	---	2.52266	2.62188	2.46072	2.66291	2.60884	2.53509	2.63587	0.100788	0.212595
216446_at	Hs.612881	---	CDNA: FLJ20915 fis, clone ADSE00692	5.95369	5.63347	5.54059	5.91786	6.02577	5.70925	5.97182	0.262568	0.212824
220857_at	---	---	---	3.3164	3.27455	3.32133	3.31996	3.41373	3.30409	3.36684	0.0627506	0.213429
212985_at	Hs.570821	---	Full-length cDNA clone CS0DC015YK09 of Neuroblastoma Cot 25-normalized of Homo sapiens (human)	8.49383	8.69605	8.86592	8.50756	8.4134	8.68526	8.46048	-0.224786	0.214521
214223_at	Hs.597921	---	Transcribed locus, strongly similar to XP_001148966.1 hypothetical protein [Pan troglodytes]	5.58958	5.63338	5.51748	5.61787	5.90481	5.58015	5.76134	0.181196	0.214674
216530_at	Hs.552334	---	MRNA; cDNA DKFZp761G0924 (from clone DKFZp761G0924)	4.2639	4.44051	4.26844	4.3853	4.71529	4.32428	4.55029	0.226009	0.214709
AFFX-CreX-3_at	---	---	---	12.4895	12.5801	12.6438	12.6301	12.7238	12.5711	12.677	0.105821	0.215117
203863_at	---	---	---	3.20944	3.11325	3.053	2.99508	3.05784	3.12523	3.02646	-0.0987694	0.216544
214353_at	Hs.598183	---	Transcribed locus	4.51614	4.53671	4.40939	4.43343	4.36393	4.48741	4.39868	-0.0887329	0.218326
217446_x_at	Hs.554681	---	MRNA; cDNA DKFZp434M054 (from clone DKFZp434M054)	5.91899	5.93428	5.85695	5.96424	5.94096	5.90341	5.9526	0.0491897	0.21889
222254_at	---	---	---	3.20571	3.4067	3.39279	3.47945	3.45198	3.33507	3.46571	0.130647	0.218898
213817_at	Hs.594861	---	CDNA FLJ13601 fis, clone PLACE1010069	3.04064	3.0681	2.88733	2.86807	2.90136	2.99869	2.88472	-0.113972	0.219533
36888_at	---	---	---	6.91669	6.95867	7.0004	7.0352	6.99087	6.95859	7.01303	0.0544443	0.220649
211973_at	Hs.592692	---	AF034176 Human mRNA (Tripodis and Ragoussis) Homo sapiens cDNA clone ntcon5 contig	6.21971	6.03223	6.22127	6.0969	5.78663	6.15773	5.94176	-0.21597	0.223585
217191_x_at	---	---	---	5.32357	5.22721	5.23458	5.29068	5.49159	5.26179	5.39114	0.129352	0.224898
213294_at	Hs.546523	---	Full-length cDNA clone CS0DK002YF13 of HeLa cells Cot 25-normalized of Homo sapiens (human)	8.236	8.33749	8.35431	8.38124	8.38268	8.30927	8.38196	0.0726951	0.224961
222111_at	Hs.595286	---	CDNA clone IMAGE:4794011	7.11339	7.2645	7.19242	7.4465	7.23153	7.1901	7.33902	0.148915	0.225717
215981_at	Hs.636453	---	MRNA; cDNA DKFZp434H0211 (from clone DKFZp434H0211)	3.09985	3.19581	2.95407	3.2447	3.20159	3.08324	3.22315	0.139908	0.226194
221242_at	---	---	---	5.71694	5.84316	5.72732	5.80101	5.98314	5.76247	5.89207	0.129601	0.227419
216366_x_at	---	---	---	6.32777	6.1804	6.24332	6.29446	6.4426	6.25049	6.36853	0.118034	0.227478
214116_at	---	---	---	6.0104	5.91522	6.09318	6.06273	6.21068	6.00626	6.1367	0.130438	0.227806
213569_at	Hs.585651	---	CDNA FLJ43739 fis, clone TESTI2015375	5.42235	5.63735	5.44496	5.59164	5.70726	5.50155	5.64945	0.147895	0.228544
221186_at	Hs.574441	---	CDNA FLJ12781 fis, clone NT2RP2001861	4.27356	4.39939	4.10727	4.45635	4.39939	4.26007	4.42787	0.167799	0.228634
214747_at	Hs.596616	---	Transcribed locus	4.44942	4.53611	4.66506	4.65691	4.69012	4.5502	4.67352	0.123321	0.228836
219880_at	---	---	---	7.9735	8.24719	7.96801	8.26724	8.22067	8.0629	8.24396	0.181053	0.229194
215934_at	Hs.555257	---	MRNA, Xq terminal portion	3.24229	3.02744	3.25844	3.30689	3.33661	3.17606	3.32175	0.145691	0.22921
216136_at	Hs.621383	---	Clone FLB3521	3.28797	3.35357	3.21368	3.18754	3.22124	3.28507	3.20439	-0.080681	0.229716
215064_at	Hs.612927	---	CDNA: FLJ23593 fis, clone LNG14821	4.90341	4.96441	5.21412	5.35133	5.1405	5.02732	5.24591	0.218597	0.23052
207915_at	---	---	---	3.95131	4.02019	3.86606	3.98796	4.17337	3.94585	4.08067	0.134815	0.230776
217156_at	---	---	---	4.90043	5.12351	4.9223	4.83117	4.8576	4.98208	4.84438	-0.137694	0.232103
217247_at	---	---	---	3.94497	3.91181	4.15577	3.89273	3.80679	4.00419	3.84976	-0.154427	0.233189
216337_at	Hs.544229	---	(clone Z146) retinal mRNA, 3' end and repeat region	4.52577	4.57384	4.447	4.54864	4.71643	4.51554	4.63253	0.116998	0.233647
217322_x_at	---	---	---	6.89242	6.88455	6.98594	6.95617	7.0445	6.92097	7.00034	0.0793658	0.233862
216940_x_at	---	---	---	4.25418	4.15334	4.09594	4.22161	4.32187	4.16782	4.27174	0.10392	0.236573
217638_at	---	---	---	4.08849	3.98069	4.21875	4.15712	4.44887	4.09598	4.30299	0.207016	0.236844
222355_at	Hs.633313	---	Transcribed locus	3.03195	3.30689	3.27621	3.43254	3.32676	3.20501	3.37965	0.174636	0.238574
216586_at	---	---	---	4.51495	4.38306	4.39008	4.4804	4.56527	4.42936	4.52283	0.0934715	0.238645
220644_at	---	---	---	3.75168	3.57695	3.66331	3.54653	3.58586	3.66398	3.5662	-0.0977837	0.239177
217412_at	Hs.494972	---	Rearranged T-cell receptor alpha chain mRNA, variable region	3.01259	3.03649	2.83553	2.81237	2.86446	2.96154	2.83842	-0.12312	0.239384
207221_at	---	---	---	3.85873	3.54887	3.60746	3.82589	3.88159	3.67169	3.85374	0.182052	0.239652
220568_at	---	---	---	3.81909	3.69017	3.70338	3.62407	3.68357	3.73755	3.65382	-0.0837266	0.240268
207875_at	---	---	---	2.79289	2.56331	2.46335	2.81246	2.77082	2.60652	2.79164	0.185119	0.240698
AFFX-r2-Ec-bioD-5_at	---	---	---	10.9952	11.0851	11.2298	11.1671	11.398	11.1034	11.2825	0.179153	0.241981
216142_at	---	---	---	4.77231	4.69005	4.54775	4.76425	4.83262	4.67004	4.79843	0.128397	0.242445
215574_at	Hs.648492	---	CDNA FLJ11454 fis, clone HEMBA1001463	6.02915	5.96436	5.92352	6.07572	6.00628	5.97235	6.041	0.068653	0.243282
205501_at	Hs.348762	---	CDNA FLJ25677 fis, clone TST04054	5.63267	6.00359	5.91515	5.69243	5.5721	5.85047	5.63226	-0.218205	0.24469
207744_at	---	---	---	2.51524	2.46361	2.65722	2.65614	2.64965	2.54536	2.65289	0.107537	0.245928
212635_at	Hs.482497	---	CDNA FLJ31107 fis, clone IMR322000152	9.5251	9.65126	9.56074	9.6155	9.72441	9.57903	9.66996	0.0909247	0.24598
211781_x_at	---	---	---	8.72475	8.86083	8.71852	8.93859	8.81377	8.76804	8.87618	0.108142	0.249316
220878_at	---	---	---	2.88911	2.8942	3.04339	2.9943	3.11617	2.94223	3.05524	0.113002	0.250614
217079_at	Hs.550143	---	Unknown protein	4.12498	4.12029	4.11968	4.12447	4.21975	4.12165	4.17211	0.0504624	0.251103
216126_at	---	---	---	4.26467	4.0749	4.17259	4.20514	4.58359	4.17072	4.39437	0.223646	0.251364
AFFX-r2-Ec-bioB-3_at	---	---	---	7.24053	7.41799	7.54249	7.48475	7.72396	7.40034	7.60436	0.204016	0.251584
214423_x_at	Hs.593407	---	CDNA FLJ46657 fis, clone TRACH3006264	5.6421	5.58797	5.60338	5.57361	5.58794	5.61115	5.58078	-0.0303731	0.251926
213637_at	Hs.597523	---	Transcribed locus	7.10725	6.97679	7.1818	7.05271	6.6068	7.08862	6.82976	-0.258859	0.252743
217257_at	Hs.632861	---	(clone B3B3E13) Huntington's disease candidate region mRNA fragment	3.43183	3.23031	3.21511	3.4866	3.37756	3.29241	3.43208	0.13967	0.252752
216462_at	---	---	---	2.73042	2.88355	2.84413	3.05724	2.85344	2.81936	2.95534	0.135976	0.252932
212764_at	---	---	---	7.54132	7.42168	7.56583	7.43582	7.42145	7.50961	7.42864	-0.0809737	0.255368
220533_at	---	---	---	5.63667	5.51336	5.51336	5.52849	5.30022	5.55447	5.41435	-0.140112	0.256701
208039_at	---	---	---	4.86251	4.8224	5.12288	4.75248	4.77964	4.93593	4.76606	-0.169872	0.258119
213179_at	---	---	---	7.11414	7.29293	7.18574	7.32826	7.26443	7.1976	7.29634	0.0987435	0.259373
212444_at	Hs.632997	---	CDNA clone IMAGE:6025865	7.13797	7.66669	7.47858	7.32002	6.64379	7.42775	6.9819	-0.445846	0.259689
216811_at	---	---	---	4.46873	4.61378	4.50714	4.47049	4.42825	4.52988	4.44937	-0.080516	0.260425
217474_at	Hs.569826	---	MRNA; cDNA DKFZp586B1324 (from clone DKFZp586B1324)	3.85847	3.79104	3.63501	3.79781	4.21942	3.7615	4.00861	0.24711	0.260986
215941_at	Hs.555257	---	MRNA, Xq terminal portion	3.87208	3.88333	3.88671	3.88333	4.04003	3.8807	3.96168	0.080973	0.26146
217637_at	Hs.633143	---	Full length insert cDNA clone ZE05A03	4.81348	5.07771	4.89579	5.01667	5.15115	4.92899	5.08391	0.154915	0.262437
49111_at	Hs.568928	---	MRNA; cDNA DKFZp762M127 (from clone DKFZp762M127)	7.23144	7.35639	7.32567	7.3333	7.46484	7.3045	7.39907	0.0945754	0.263925
216789_at	Hs.612913	---	CDNA: FLJ22786 fis, clone KAIA2150	5.33535	5.02319	5.20479	5.33924	5.35719	5.18777	5.34822	0.160442	0.263992
202969_at	Hs.594717	---	MRNA; cDNA DKFZp667B0924 (from clone DKFZp667B0924)	7.09609	7.05817	7.22714	7.27925	7.18169	7.12713	7.23047	0.103338	0.264186
214634_at	---	---	---	5.5572	5.53129	5.44431	5.65873	5.53668	5.51093	5.5977	0.0867693	0.264234
214824_at	---	---	---	4.03752	3.86434	3.91976	4.23354	3.97053	3.94054	4.10204	0.161498	0.264985
211374_x_at	Hs.621365	---	PRO2829	5.70801	5.77097	5.72471	5.78131	5.75826	5.73456	5.76979	0.0352242	0.265234
205360_at	---	---	---	5.45073	5.26244	5.04073	5.49692	5.42863	5.2513	5.46277	0.211471	0.265965
213663_s_at	---	---	---	2.43959	2.51526	2.75429	2.71537	2.76095	2.56971	2.73816	0.168445	0.266242
221419_s_at	---	---	---	9.11484	7.84852	8.46286	9.14933	9.08567	8.47541	9.1175	0.642094	0.267387
217345_at	---	---	---	2.63051	2.67403	2.73696	2.69732	2.86579	2.6805	2.78155	0.101054	0.267417
216931_at	Hs.544229	---	(clone Z146) retinal mRNA, 3' end and repeat region	3.41924	3.30689	3.3398	3.31632	3.26731	3.35531	3.29182	-0.0634936	0.267669
215128_at	Hs.191828	---	CDNA FLJ11682 fis, clone HEMBA1004880	6.9516	6.91618	6.77544	6.83563	6.68382	6.88107	6.75973	-0.121345	0.268528
222295_x_at	---	---	---	4.13942	4.09246	4.19305	4.15309	4.37028	4.14164	4.26168	0.120041	0.271111
216890_at	---	---	---	4.47591	4.48311	4.62542	4.54876	4.87886	4.52814	4.71381	0.185663	0.27156
220490_at	---	---	---	4.34306	4.16263	4.29611	4.32866	4.40964	4.26727	4.36915	0.101886	0.272636
206532_at	---	---	---	3.06239	3.13145	3.10724	3.00301	3.08788	3.10036	3.04544	-0.0549187	0.273011
215753_at	Hs.635391	---	CDNA FLJ11552 fis, clone HEMBA1003021	4.18021	4.11376	3.99832	4.12682	4.38173	4.09743	4.25427	0.156844	0.273134
217880_at	Hs.569730	---	Full-length cDNA clone CS0DF026YC07 of Fetal brain of Homo sapiens (human)	8.1845	8.26024	8.16036	8.30415	8.2278	8.2017	8.26597	0.0642715	0.274203
210918_at	---	---	---	3.67421	3.61568	3.46434	3.30923	3.54373	3.58474	3.42648	-0.15826	0.275521
215272_at	---	---	---	4.36444	4.63209	4.22494	4.57645	4.6548	4.40716	4.61563	0.20847	0.276127
222376_at	---	---	---	4.77761	4.85765	4.76015	4.75058	4.74335	4.79847	4.74697	-0.051503	0.276775
217423_at	Hs.610963	---	CDNA FLJ20250 fis, clone COLF6635	3.77965	3.7094	3.65628	4.0372	3.72445	3.71511	3.88082	0.16571	0.277933
AFFX-BioB-3_at	---	---	---	6.56727	6.7272	6.94753	6.86711	7.04	6.74733	6.95356	0.206227	0.27848
216371_at	---	---	---	5.54229	5.591	5.64085	5.61026	5.71012	5.59138	5.66019	0.0688106	0.279729
217471_at	Hs.569826	---	MRNA; cDNA DKFZp586B1324 (from clone DKFZp586B1324)	4.54047	4.41568	4.50842	4.39496	4.4454	4.48819	4.42018	-0.068012	0.280859
216600_x_at	Hs.593407	---	CDNA FLJ46657 fis, clone TRACH3006264	5.87958	5.71849	5.73436	5.91094	5.83344	5.77748	5.87219	0.0947143	0.280925
221043_at	---	---	---	3.52429	3.56826	3.36911	3.38549	3.38555	3.48722	3.38552	-0.101696	0.283219
222091_at	---	---	---	4.77231	4.71525	4.62661	4.77231	4.78	4.70472	4.77616	0.0714328	0.283412
221727_at	---	---	---	7.49263	7.55623	7.71691	7.66957	7.74122	7.58859	7.70539	0.116804	0.285987
220877_at	---	---	---	3.79219	3.72506	3.82193	3.77248	4.30231	3.77973	4.0374	0.257668	0.289746
216813_at	---	---	---	3.23121	3.04319	3.09809	3.13864	3.50794	3.12416	3.32329	0.199128	0.290002
207479_at	---	---	---	2.55446	2.62383	2.48506	2.59264	2.66587	2.55445	2.62926	0.074811	0.290741
217368_at	---	---	---	5.24688	5.31311	5.1804	5.3336	5.29242	5.2468	5.31301	0.0662137	0.290974
220033_at	---	---	---	5.34186	5.34186	5.11072	5.34542	5.45948	5.26481	5.40245	0.137638	0.292883
212970_at	Hs.570821	---	Full-length cDNA clone CS0DC015YK09 of Neuroblastoma Cot 25-normalized of Homo sapiens (human)	7.85683	8.09887	8.16493	7.95731	7.76762	8.04021	7.86247	-0.177741	0.293926
216103_at	---	---	---	3.13969	3.09166	3.04932	3.09527	2.80339	3.09356	2.94933	-0.144223	0.294742
217472_at	---	---	---	4.8396	4.59043	4.54607	4.91499	4.74233	4.6587	4.82866	0.169953	0.295192
210694_s_at	---	---	---	7.12923	7.26879	6.99915	7.2548	7.26079	7.13239	7.2578	0.125407	0.300761
222281_s_at	---	---	---	4.17815	4.16942	4.37295	4.87018	4.23623	4.24017	4.55321	0.313031	0.301388
221379_at	---	---	---	6.27469	6.54474	6.36735	6.5931	6.47505	6.39559	6.53407	0.138481	0.301921
216658_at	Hs.306389	---	CDNA FLJ20178 fis, clone COL09990	4.84203	4.80162	5.05303	4.94957	5.17208	4.89889	5.06082	0.161931	0.302527
221947_at	---	---	---	4.65937	4.78088	4.30255	4.7104	4.96954	4.58093	4.83997	0.259044	0.303246
221861_at	Hs.568928	---	MRNA; cDNA DKFZp762M127 (from clone DKFZp762M127)	7.53597	7.69775	7.70408	7.68507	7.82553	7.64593	7.7553	0.109366	0.303247
215477_at	Hs.331147	---	MRNA sequence, IMAGE clone 446411	3.00108	3.17612	3.18787	3.01284	3.03615	3.12169	3.02449	-0.0971971	0.303493
216463_at	Hs.541694	---	MRNA; cDNA DKFZp434P2435 (from clone DKFZp434P2435)	3.01655	2.81594	3.02357	2.87491	2.80127	2.95202	2.83809	-0.113933	0.303921
215542_at	---	---	---	2.87527	3.02386	3.02875	3.01527	3.12673	2.97596	3.071	0.0950354	0.305799
217619_x_at	Hs.634276	---	Transcribed locus	7.5269	7.60514	7.52688	7.57061	7.63974	7.55297	7.60518	0.0522041	0.305936
220649_at	Hs.648616	---	MRNA; cDNA DKFZp667G0318 (from clone DKFZp667G0318)	2.46783	2.54038	2.54739	2.52867	2.63357	2.51853	2.58112	0.0625879	0.307658
217674_at	Hs.522536	---	Transcribed locus	2.84064	2.94159	2.77877	2.89945	2.97204	2.85367	2.93575	0.08208	0.307769
220569_at	---	---	---	3.79676	3.42161	3.72835	3.75755	3.94072	3.64891	3.84914	0.200231	0.308879
214349_at	Hs.613165	---	Transcribed locus	5.38131	5.32769	5.3808	5.21322	5.36452	5.36326	5.28887	-0.0743912	0.309006
AFFX-HUMRGE/M10098_M_at	---	---	---	9.11597	10.2944	9.90671	9.00196	9.39277	9.77236	9.19736	-0.574995	0.309153
217453_at	Hs.564060	---	MRNA; cDNA DKFZp434E2028 (from clone DKFZp434E2028)	5.19451	5.04103	5.02304	5.13341	5.23296	5.0862	5.18319	0.0969912	0.309282
220682_s_at	---	---	---	4.48242	4.54529	4.61343	4.4926	4.48242	4.54705	4.48751	-0.0595357	0.311122
205699_at	---	---	---	3.15127	3.24747	3.14721	3.45293	3.17914	3.18198	3.31604	0.134053	0.311712
216118_at	---	---	---	3.56061	3.35758	3.2287	3.49378	3.58411	3.38229	3.53895	0.156653	0.312052
214949_at	Hs.530171	---	CDNA FLJ31919 fis, clone NT2RP7004964	8.87491	8.73059	8.88165	9.08986	8.84097	8.82905	8.96541	0.136362	0.312111
221099_at	---	---	---	5.76527	5.72331	5.66276	5.72658	5.85947	5.71711	5.79303	0.0759148	0.312524
215774_s_at	---	---	---	3.67012	3.52261	3.52579	3.62399	3.68248	3.57284	3.65323	0.0803892	0.31318
217490_at	Hs.609272	---	MRNA; cDNA DKFZp564P073 (from clone DKFZp564P073)	4.53724	4.34712	4.56513	4.55947	4.62985	4.48316	4.59466	0.111495	0.31333
222354_at	---	---	---	5.80467	5.68847	5.92759	5.76123	5.58555	5.80691	5.67339	-0.133518	0.313809
220711_at	---	---	---	5.45857	5.6469	5.61772	5.55699	5.29086	5.5744	5.42392	-0.150474	0.313965
207371_at	---	---	---	2.82366	2.82522	2.82456	2.67496	2.83252	2.82448	2.75374	-0.0707417	0.314698
220871_at	---	---	---	4.12173	4.13397	3.91262	4.20872	4.1356	4.05611	4.17216	0.116051	0.316026
217621_at	---	---	---	2.73175	2.94749	2.61896	2.60384	2.6291	2.76607	2.61647	-0.149592	0.316643
216780_at	Hs.636894	---	CDNA: FLJ21911 fis, clone HEP03855	3.12097	3.03296	3.15676	3.05399	3.03859	3.10356	3.04629	-0.0572687	0.317173
214666_x_at	---	---	---	6.35521	6.0929	6.42646	6.4841	6.41785	6.29152	6.45098	0.159453	0.317359
220396_at	---	---	---	5.84917	6.01112	5.82907	5.90961	6.19106	5.89645	6.05034	0.153884	0.317389
217012_at	Hs.607844	---	MRNA; cDNA DKFZp586L111 (from clone DKFZp586L111)	3.20378	3.11804	3.02867	3.1444	3.29514	3.11683	3.21977	0.102934	0.317825
206909_at	---	---	---	2.81989	2.84953	2.93392	2.87339	3.0544	2.86778	2.96389	0.0961086	0.318789
216362_at	---	---	---	3.76296	3.62293	3.46355	3.66351	3.9188	3.61648	3.79115	0.174676	0.319388
215476_at	Hs.159157	---	Clone 23726 mRNA sequence	4.65948	4.70038	4.9075	4.84575	4.90766	4.75579	4.87671	0.120919	0.320214
217327_at	---	---	---	3.15021	3.2794	3.15668	3.33202	3.22099	3.19543	3.2765	0.0810757	0.320238
AFFX-PheX-M_at	---	---	---	6.10481	5.92223	6.09425	6.18684	6.09325	6.04043	6.14005	0.099617	0.320949
AFFX-r2-Ec-bioC-3_at	---	---	---	7.64672	7.6981	7.91386	7.78035	8.10873	7.75289	7.94454	0.191648	0.321203
213393_at	Hs.603993	---	Clone 23908 mRNA sequence	5.44552	5.45749	5.46168	5.46382	5.30555	5.4549	5.38468	-0.0702124	0.321782
214036_at	---	---	---	8.43295	8.36222	8.33255	8.3771	8.17923	8.3759	8.27817	-0.0977382	0.324675
214809_at	Hs.559456	---	MRNA full length insert cDNA clone EUROIMAGE 1895238	3.78785	3.88671	3.82035	3.88671	3.86649	3.83163	3.8766	0.0449685	0.325134
212498_at	Hs.561432	---	Full-length cDNA clone CS0DM001YA04 of Fetal liver of Homo sapiens (human)	9.14169	9.2965	9.20905	9.34743	9.2459	9.21575	9.29667	0.0809186	0.326326
217311_at	---	---	---	4.70349	4.69006	4.62061	4.66415	4.89186	4.67139	4.778	0.10662	0.326415
202015_x_at	---	---	---	2.73635	2.55343	2.61244	2.56897	2.5337	2.63408	2.55134	-0.0827374	0.32707
AFFX-r2-P1-cre-5_at	---	---	---	12.872	12.8542	13.0194	12.9466	13.0797	12.9152	13.0131	0.0979208	0.327311
AFFX-BioDn-5_at	---	---	---	9.92952	9.96035	10.1065	10.0199	10.2114	9.9988	10.1157	0.116855	0.328286
AFFX-BioDn-3_at	---	---	---	11.0113	11.088	11.2082	11.1169	11.3592	11.1025	11.2381	0.135562	0.329416
214416_at	---	---	---	2.89232	2.97112	3.08282	3.04326	3.09168	2.98208	3.06747	0.0853841	0.329914
216140_at	---	---	---	3.42845	3.3892	3.50985	3.45399	3.58863	3.4425	3.52131	0.0788135	0.330231
221244_s_at	---	---	---	3.89346	3.92614	3.70571	3.76311	3.71097	3.84177	3.73704	-0.104726	0.332178
216584_at	---	---	---	5.42618	5.61659	5.60791	5.55915	5.85207	5.55023	5.70561	0.155383	0.334425
217699_at	---	---	---	3.27093	3.23053	3.08892	3.12972	3.09896	3.19679	3.11434	-0.0824553	0.336098
217220_at	---	---	---	2.69434	2.75746	2.64147	2.53068	2.69434	2.69776	2.61251	-0.0852451	0.337148
216354_at	---	---	---	6.02116	6.01185	6.00259	6.00259	6.13322	6.01187	6.0679	0.0560365	0.337195
213818_x_at	---	---	---	4.89938	4.78213	4.89436	4.86292	5.04558	4.85863	4.95425	0.0956257	0.338195
AFFX-LysX-5_at	---	---	---	4.93618	4.73655	4.96604	4.75599	4.78987	4.87959	4.77293	-0.106659	0.338345
215132_at	Hs.244772	---	MRNA; cDNA DKFZp434E2423 (from clone DKFZp434E2423)	2.97917	3.01676	2.92373	2.94374	2.92178	2.97322	2.93276	-0.0404658	0.340861
211369_at	Hs.638725	---	PRO2168	2.82209	3.12766	3.0884	3.19229	3.11925	3.01272	3.15577	0.143055	0.341536
208007_at	---	---	---	3.83386	3.67899	3.96081	3.88879	4.0228	3.82455	3.95579	0.131241	0.341745
211869_at	---	---	---	3.93584	3.97338	3.77964	4.03882	3.94357	3.89629	3.99119	0.0949073	0.342708
217679_x_at	---	---	---	9.30905	9.12817	9.05258	9.33154	9.23127	9.16327	9.2814	0.118139	0.342803
215163_at	---	---	---	5.72819	5.69636	5.81453	5.86395	5.76206	5.74636	5.81301	0.0666449	0.343007
216628_at	---	---	---	5.93192	6.16204	5.79998	5.84805	5.76714	5.96465	5.8076	-0.157048	0.343258
AFFX-CreX-5_at	---	---	---	12.183	12.2531	12.3189	12.2595	12.4181	12.2517	12.3388	0.0871189	0.344468
208246_x_at	Hs.610957	---	CDNA FLJ20006 fis, clone ADKA02694	9.84255	9.77064	9.63739	9.86707	9.81263	9.75019	9.83985	0.0896605	0.345044
217450_at	---	---	---	4.96183	4.74737	4.78838	4.89889	4.96275	4.83253	4.93082	0.098296	0.345988
221117_at	Hs.543586	---	Ncaml	2.87457	2.94446	2.73666	2.8868	3.0212	2.8519	2.954	0.102101	0.354165
213525_at	Hs.626600	---	CDNA clone IMAGE:4906981	4.31204	4.47895	4.43479	4.46356	4.49722	4.40859	4.48039	0.0717992	0.354179
220861_at	---	---	---	3.24229	3.48884	3.39078	3.43197	3.53481	3.37397	3.48339	0.109425	0.35443
208838_at	---	---	---	9.669	9.72905	9.6817	9.79884	9.69006	9.69325	9.74445	0.0512044	0.354792
215906_at	---	---	---	4.86142	4.86142	4.74785	4.78173	5.30067	4.82356	5.0412	0.217635	0.355051
217329_x_at	---	---	---	7.94271	7.85771	7.90885	7.90255	8.0244	7.90309	7.96347	0.0603871	0.356121
AFFX-r2-Bs-dap-3_at	---	---	---	9.70372	9.67575	9.72933	9.68366	9.67856	9.70293	9.68111	-0.0218182	0.356445
217235_x_at	Hs.648365	---	Immunoglobulin (mAb56) light chain V region mRNA, partial sequence	5.03644	4.80196	4.80227	4.9533	5.03426	4.88022	4.99378	0.113556	0.35966
215144_at	Hs.612483	---	Transcribed locus	4.23176	4.19231	4.43228	4.32148	4.50201	4.28545	4.41175	0.126298	0.359974
220859_at	---	---	---	4.40307	4.3468	4.27319	4.59798	4.32597	4.34102	4.46198	0.12096	0.360685
217091_at	---	---	---	2.58764	2.54715	2.7885	2.70691	2.79303	2.64109	2.74997	0.108875	0.362217
217075_x_at	---	---	---	2.68832	2.81081	2.74758	2.73573	2.98145	2.7489	2.85859	0.109687	0.362316
221382_at	---	---	---	5.61964	5.55073	5.39556	5.34067	5.48695	5.52197	5.41381	-0.108164	0.364495
216792_at	Hs.541289	---	CDNA: FLJ23214 fis, clone ADSU01585	4.1355	3.79401	4.13109	3.83404	3.8921	4.0202	3.86307	-0.157128	0.365182
207879_at	---	---	---	2.50338	2.70874	2.60093	2.67294	2.70002	2.60435	2.68648	0.0821314	0.365563
215327_at	---	---	---	4.63615	4.69023	4.60248	4.79053	4.63615	4.64295	4.71334	0.0703848	0.366436
210914_at	---	---	---	3.14818	3.27495	3.25255	3.18964	3.60938	3.22522	3.39951	0.174285	0.366764
216022_at	Hs.594024	---	Transcribed locus	6.7041	6.59822	6.59374	6.60442	6.55296	6.63202	6.57869	-0.0533313	0.367267
213780_at	Hs.432416	---	Full-length cDNA clone CS0DI027YJ05 of Placenta Cot 25-normalized of Homo sapiens (human)	4.91636	4.72559	4.10145	4.15099	4.32836	4.58113	4.23968	-0.341457	0.369947
222329_x_at	---	---	---	5.87557	5.99167	6.23939	6.15979	6.20448	6.03554	6.18213	0.14659	0.370548
215303_at	Hs.593611	---	Clones 24632 and 24634 mRNA sequence	3.38231	3.28205	3.5975	3.12945	3.38842	3.42062	3.25893	-0.161687	0.371143
222213_x_at	---	---	---	3.04126	2.94449	3.0142	3.00643	3.101	2.99998	3.05372	0.0537366	0.371458
210596_at	---	---	---	6.54812	6.61387	6.50034	6.34749	6.56745	6.55411	6.45747	-0.0966403	0.372149
AFFX-BioC-3_at	---	---	---	7.20281	7.38281	7.49359	7.41125	7.56607	7.35973	7.48866	0.128923	0.373806
AFFX-TrpnX-M_at	---	---	---	2.87913	3.03062	2.75912	2.94547	3.0613	2.88963	3.00338	0.113758	0.377919
207461_at	---	---	---	2.51292	2.56331	2.34319	2.47378	2.74752	2.47314	2.61065	0.137508	0.378479
214987_at	Hs.632864	---	CDNA clone IMAGE:4801326	4.4921	4.63731	4.70403	4.44235	4.5824	4.61114	4.51238	-0.0987689	0.379949
210928_at	Hs.621361	---	Clone FLB5539 PRO1454	2.76215	2.65924	2.93788	2.89554	2.89202	2.78643	2.89378	0.107358	0.381928
216297_at	Hs.605970	---	MRNA; cDNA DKFZp564C156 (from clone DKFZp564C156)	3.0828	3.11419	3.14483	2.99664	3.12455	3.11394	3.0606	-0.0533458	0.388144
222081_at	Hs.604977	---	CDNA clone IMAGE:4865340	4.41741	4.3026	4.30417	4.49744	4.3396	4.34139	4.41852	0.0771268	0.388183
217300_at	---	---	---	4.49447	4.39787	4.51239	4.43302	4.40953	4.46824	4.42127	-0.0469685	0.388997
216075_at	---	---	---	3.93801	3.7367	3.94007	3.91498	4.01957	3.87159	3.96728	0.0956834	0.389781
213774_s_at	---	---	---	3.80383	3.6193	3.57083	3.73484	3.77995	3.66465	3.75739	0.0927377	0.39292
208276_at	---	---	---	3.58225	3.45667	3.30972	3.57523	3.52878	3.44955	3.55201	0.102461	0.393715
216577_at	---	---	---	4.77953	5.03089	4.66467	5.09331	4.87626	4.82503	4.98478	0.159754	0.395104
217651_at	Hs.633645	---	Transcribed locus	3.35334	3.34845	3.3398	3.17229	3.37349	3.3472	3.27289	-0.0743062	0.39569
216214_at	Hs.51649	---	Clone 24504 mRNA sequence	2.86099	3.03735	3.00262	3.1036	2.99108	2.96699	3.04734	0.0803531	0.395782
216068_at	Hs.608500	---	MRNA; cDNA DKFZp434N021 (from clone DKFZp434N021)	2.40999	2.32887	2.53997	2.20496	2.42308	2.42628	2.31402	-0.112254	0.395967
222072_at	---	---	---	4.44553	4.64012	4.39291	4.65583	4.53924	4.49285	4.59753	0.104682	0.397512
215545_at	---	---	---	5.94603	5.90001	5.99441	5.93135	5.88521	5.94681	5.90828	-0.0385334	0.397692
220854_at	---	---	---	2.95276	3.07899	3.09393	3.12041	3.08074	3.04189	3.10058	0.0586849	0.397864
222096_x_at	---	---	---	5.51053	5.64529	5.49643	5.37634	5.54999	5.55075	5.46317	-0.0875836	0.398123
AFFX-r2-Bs-lys-3_at	---	---	---	6.14384	6.09114	6.31574	6.06236	6.12728	6.18357	6.09482	-0.0887572	0.400532
213848_at	Hs.595184	---	MRNA; cDNA DKFZp586F2224 (from clone DKFZp586F2224)	5.58094	5.67193	5.9132	5.79656	5.90988	5.72202	5.85322	0.131195	0.402108
217222_at	Hs.631647	---	Immunoglobulin heavy chain variable region (clone Agamma5-3)	3.66931	3.73147	3.85563	3.72215	4.06558	3.75214	3.89387	0.141729	0.403902
215180_at	Hs.651358	---	MRNA full length insert cDNA clone EUROIMAGE 897021	4.20058	4.04238	4.24421	4.2838	4.20422	4.16239	4.24401	0.0816225	0.405459
215525_at	---	---	---	4.29976	4.17929	4.27799	4.26275	4.08317	4.25235	4.17296	-0.0793882	0.405745
202603_at	Hs.651449	---	Clone MO-30 mRNA sequence	10.3813	10.5421	10.5117	10.4128	10.4213	10.4783	10.417	-0.0613064	0.407077
215360_at	Hs.633751	---	CDNA FLJ12001 fis, clone HEMBB1001535	3.59191	3.79799	3.77622	3.74225	3.89903	3.72204	3.82064	0.0986013	0.407592
217357_at	---	---	---	5.20505	5.07249	5.10137	5.4293	5.0874	5.1263	5.25835	0.132048	0.408038
214160_at	---	---	---	3.30301	3.16136	2.81314	3.32084	3.22929	3.0925	3.27507	0.182565	0.409597
221877_at	Hs.6217	---	CDNA FLJ38849 fis, clone MESAN2008936	8.51442	8.43978	8.33956	8.42198	8.27955	8.43125	8.35076	-0.0804895	0.409776
221725_at	Hs.651304	---	CDNA clone IMAGE:3030163	8.50908	8.76598	8.4962	8.69117	8.70627	8.59042	8.69872	0.108308	0.410591
213580_at	---	---	---	2.89221	2.86305	2.76524	2.78781	2.79782	2.84017	2.79282	-0.0473515	0.411085
AFFX-r2-P1-cre-3_at	---	---	---	13.1353	13.1537	13.2487	13.1766	13.3084	13.1792	13.2425	0.0632692	0.413646
209554_at	---	---	---	3.00875	2.85544	2.96868	2.95549	3.07175	2.94429	3.01362	0.0693315	0.41464
215799_at	---	---	---	5.1873	5.10375	5.14459	5.06455	5.14459	5.14521	5.10457	-0.0406418	0.415492
214376_at	Hs.13438	---	Clone 24626 mRNA sequence	4.13705	4.16235	3.93978	4.1169	3.7094	4.07973	3.91315	-0.166572	0.415981
214863_at	Hs.633732	---	Full length insert cDNA clone ZC35F11	3.66265	3.64422	3.34945	3.32316	3.50393	3.5521	3.41354	-0.138561	0.41628
216478_at	---	---	---	2.80933	2.95696	2.79355	3.15911	2.8179	2.85328	2.9885	0.135223	0.416454
213642_at	---	---	---	6.80091	7.07947	7.19742	6.9736	7.60302	7.02594	7.28831	0.262375	0.416942
213602_s_at	---	---	---	4.51414	4.71323	4.80192	4.5634	4.58277	4.67643	4.57309	-0.103342	0.41711
222363_at	Hs.132670	---	Transcribed locus	5.24343	5.50772	5.63963	5.55247	5.66833	5.4636	5.6104	0.146804	0.417298
222303_at	---	---	---	6.20641	6.86188	6.55864	6.21044	6.39918	6.54231	6.30481	-0.237501	0.419429
222214_at	Hs.648756	---	CDNA: FLJ21335 fis, clone COL02546	7.906	7.87056	7.96442	7.86134	7.8958	7.91366	7.87857	-0.0350892	0.419429
208144_s_at	---	---	---	4.22871	4.08631	3.95814	4.00236	3.99175	4.09105	3.99705	-0.0940027	0.420477
216108_at	Hs.636887	---	CDNA FLJ14080 fis, clone HEMBB1002152	2.92	2.76202	2.90758	2.80527	2.79916	2.8632	2.80221	-0.060984	0.420609
221146_at	---	---	---	3.27437	3.20433	3.14413	3.25148	3.25417	3.20761	3.25282	0.0452123	0.420788
214947_at	Hs.155085	---	CDNA FLJ43660 fis, clone SYNOV4004823	3.68471	3.74793	3.75196	3.55975	3.75305	3.7282	3.6564	-0.0718004	0.421635
217060_at	Hs.521251	---	T cell receptor beta chain variable region (TCRB) mRNA, 5' end	3.50116	3.38019	3.54184	3.41683	3.41582	3.4744	3.41633	-0.058072	0.422482
221228_s_at	---	---	---	2.75612	2.78031	3.01811	2.9066	3.00757	2.85151	2.95709	0.105575	0.423736
214050_at	---	---	---	5.54495	5.58971	5.55382	5.47618	5.57463	5.56283	5.52541	-0.037423	0.425874
217524_x_at	Hs.633798	---	Transcribed locus	2.63513	2.56472	2.54212	2.51125	2.57191	2.58066	2.54158	-0.0390773	0.42704
215196_at	Hs.635480	---	CDNA FLJ14312 fis, clone PLACE3000322	5.1875	5.24343	5.23404	5.21322	5.30388	5.22166	5.25855	0.0368953	0.429425
208347_at	---	---	---	5.90751	5.86031	5.63963	5.81523	6.03413	5.80248	5.92468	0.122196	0.429722
216571_at	---	---	---	5.30767	5.38081	5.14127	5.36101	5.35837	5.27658	5.35969	0.0831107	0.430702
221910_at	---	---	---	3.65993	3.58076	3.38887	3.64652	3.62891	3.54319	3.63771	0.0945254	0.430789
214124_x_at	---	---	---	8.46935	8.50158	8.35925	8.57952	8.44356	8.44339	8.51154	0.0681477	0.431875
215872_at	---	---	---	3.03481	3.28668	3.13894	3.16358	3.35882	3.15348	3.2612	0.107725	0.432537
220689_at	---	---	---	4.94177	4.89179	4.87524	4.90434	4.96246	4.90293	4.9334	0.0304699	0.432545
AFFX-BioB-M_at	---	---	---	7.40752	7.46697	7.62489	7.48343	7.75201	7.49979	7.61772	0.117925	0.432793
215590_x_at	Hs.570596	---	CDNA: FLJ21966 fis, clone HEP05644	5.30371	5.20153	5.3594	5.24696	5.57532	5.28821	5.41114	0.122927	0.433146
216746_at	Hs.612884	---	CDNA: FLJ20953 fis, clone ADSE01979	3.29506	3.24891	3.55914	3.45276	3.51029	3.3677	3.48152	0.11382	0.43486
213981_at	---	---	---	5.50803	5.31864	5.10053	5.36941	5.5467	5.30907	5.45806	0.148985	0.43493
216864_at	---	---	---	2.95461	3.21921	3.35762	3.23342	3.41956	3.17715	3.32649	0.149344	0.438666
AFFX-PheX-5_at	---	---	---	5.50359	5.21604	5.57365	5.64647	5.48822	5.43109	5.56735	0.136255	0.43896
211976_at	Hs.485155	---	CDNA: FLJ22515 fis, clone HRC12122, highly similar to AF052101 Homo sapiens clone 23872 mRNA sequence	8.01292	7.89738	7.8465	7.99983	7.95485	7.91894	7.97734	0.0584094	0.439687
220514_at	Hs.621373	---	PRO0943	5.76425	5.7969	5.48798	5.88591	5.72798	5.68304	5.80695	0.123902	0.439932
219800_s_at	---	---	---	3.04349	3.12571	3.34055	3.13273	2.98095	3.16992	3.05684	-0.113076	0.440642
216324_at	---	---	---	3.89273	3.84475	4.01907	4.03523	3.93775	3.91885	3.98649	0.0676436	0.440717
220666_at	---	---	---	3.56423	3.80836	3.62295	3.65731	3.46138	3.66518	3.55935	-0.105832	0.442077
214225_at	---	---	---	4.96977	4.94002	4.91808	4.95427	4.86137	4.94262	4.90782	-0.0348067	0.444715
211132_at	---	---	---	3.90778	3.97931	4.08892	4.22335	3.96612	3.992	4.09473	0.102733	0.446407
AFFX-BioC-5_at	---	---	---	6.90465	6.87136	7.22593	7.05415	7.2249	7.00065	7.13952	0.138879	0.447261
217372_at	---	---	---	2.75174	2.78983	2.79563	2.76031	2.88364	2.77907	2.82197	0.0429062	0.447999
216138_at	---	---	---	4.70061	4.70137	4.70372	4.93856	4.65124	4.7019	4.7949	0.0930016	0.449029
209227_at	---	---	---	6.8363	6.69678	6.7501	6.79429	6.53946	6.76106	6.66687	-0.0941859	0.44923
217115_at	---	---	---	4.1972	4.05987	3.88803	4.17116	4.12654	4.04837	4.14885	0.100485	0.452364
220822_at	---	---	---	3.32	3.22095	3.2993	3.28716	3.35192	3.28009	3.31954	0.0394576	0.452435
217030_at	Hs.583803	---	MRNA; cDNA DKFZp434F0723 (from clone DKFZp434F0723)	4.22002	3.97597	3.99258	4.07922	4.2545	4.06286	4.16686	0.104004	0.452638
220899_at	---	---	---	3.14066	2.84911	2.80123	3.12691	2.9861	2.93033	3.0565	0.12617	0.45284
214389_at	Hs.597836	---	MRNA; cDNA DKFZp564G223 (from clone DKFZp564G223)	3.33246	3.25295	3.20642	3.31209	3.0007	3.26394	3.1564	-0.107548	0.454129
212103_at	Hs.470588	---	CDNA FLJ20717 fis, clone HEP18380	6.91162	7.09565	6.79009	7.13277	6.95779	6.93246	7.04528	0.112829	0.45524
214896_at	Hs.593529	---	MRNA full length insert cDNA clone EUROIMAGE 29222	4.86641	4.99414	4.72371	4.90927	4.99414	4.86142	4.9517	0.0902867	0.455704
220489_s_at	---	---	---	4.50365	4.44331	4.28806	4.46866	4.49742	4.41168	4.48304	0.0713608	0.456024
203808_at	---	---	---	3.67048	3.47037	3.44299	3.77071	3.51256	3.52795	3.64163	0.113687	0.457053
217108_at	---	---	---	3.26644	3.17754	3.09523	3.15935	3.08083	3.17974	3.12009	-0.0596492	0.457977
221153_s_at	---	---	---	2.80831	2.81843	2.84073	2.89147	2.80928	2.82249	2.85037	0.0278864	0.460524
219721_at	---	---	---	3.45649	3.33001	3.46922	3.33417	3.39855	3.41857	3.36636	-0.0522119	0.462726
216543_at	Hs.643612	---	CDNA clone IMAGE:4824772	3.17444	3.03909	3.36058	3.36058	3.23796	3.19137	3.29927	0.107897	0.463346
215149_at	Hs.12473	---	CDNA clone IMAGE:5260262	4.37702	4.18879	4.22422	4.38236	4.2833	4.26334	4.33283	0.0694904	0.464867
216822_x_at	---	---	---	5.42949	5.55248	5.57073	5.52849	5.61664	5.51757	5.57257	0.0549964	0.465909
215450_at	---	---	---	7.5845	7.69639	7.65484	7.57532	7.9691	7.64524	7.77221	0.126969	0.466656
202280_at	---	---	---	3.30808	3.35615	3.48455	3.33871	3.65166	3.38292	3.49518	0.112261	0.466674
AFFX-r2-Bs-phe-M_at	---	---	---	6.27955	6.28832	6.45467	6.4771	6.34975	6.34084	6.41342	0.0725796	0.467811
216553_x_at	---	---	---	3.07679	3.19482	3.34402	3.10084	3.14218	3.20521	3.12151	-0.0837004	0.468027
210824_at	---	---	---	4.12666	4.32319	4.30052	4.24632	4.42726	4.25012	4.33679	0.0866652	0.468655
43511_s_at	Hs.568928	---	MRNA; cDNA DKFZp762M127 (from clone DKFZp762M127)	7.57516	7.73671	7.83306	7.75576	7.84347	7.71498	7.79961	0.0846321	0.469462
216943_at	---	---	---	4.46562	4.48898	4.16858	4.22131	4.30238	4.37439	4.26185	-0.112547	0.470149
220352_x_at	---	---	---	6.69317	6.52461	6.41602	6.68202	6.58762	6.5446	6.63482	0.0902203	0.471753
213705_at	Hs.592466	---	CDNA FLJ30007 fis, clone 3NB692000012	6.33399	6.47581	6.60037	6.2229	6.4879	6.47006	6.3554	-0.114654	0.473043
216499_at	Hs.409816	---	MRNA; cDNA DKFZp434K0610 (from clone DKFZp434K0610)	5.24385	5.01847	5.2574	5.1503	5.43409	5.17324	5.2922	0.118959	0.473689
214912_at	---	---	---	6.959	7.31996	6.89311	7.08723	6.63598	7.05736	6.8616	-0.195755	0.474504
215825_at	Hs.283819	---	Clone 24487 mRNA sequence	4.59576	4.8164	4.65119	4.9758	4.6439	4.68778	4.80985	0.122069	0.476413
216431_at	---	---	---	4.59113	4.4401	4.32058	4.64392	4.45625	4.4506	4.55009	0.0994863	0.477477
221844_x_at	Hs.555227	---	CDNA clone IMAGE:6208446	9.80311	9.82408	9.90833	9.7848	9.83277	9.84517	9.80878	-0.0363893	0.479622
221205_at	---	---	---	3.01739	3.00857	3.06725	3.07602	2.83979	3.03107	2.95791	-0.0731601	0.480852
216932_at	---	---	---	4.86314	4.82939	4.92244	4.86827	4.94836	4.87166	4.90831	0.0366578	0.484442
219912_s_at	---	---	---	3.14879	3.19193	3.11932	3.13342	3.25933	3.15335	3.19638	0.0430304	0.48559
217249_x_at	---	---	---	9.62932	9.65192	9.73318	9.68446	9.7278	9.67148	9.70613	0.0346543	0.486604
221076_at	---	---	---	2.8576	2.60884	2.7232	2.84131	2.77097	2.72988	2.80614	0.0762591	0.486845
217663_at	Hs.235992	---	Transcribed locus	3.37935	3.53153	3.62451	3.51785	3.31895	3.5118	3.4184	-0.0934009	0.487591
216784_at	Hs.612904	---	CDNA: FLJ21769 fis, clone COLF7354	5.73723	5.87736	5.68706	5.72052	6.02855	5.76722	5.87453	0.107314	0.488611
212993_at	Hs.531457	---	MRNA; cDNA DKFZp667B1718 (from clone DKFZp667B1718)	7.96734	7.96421	8.21384	8.05999	7.81663	8.04846	7.93831	-0.110156	0.48905
216465_at	Hs.636043	---	MRNA; cDNA DKFZp586N2022 (from clone DKFZp586N2022)	3.33706	3.26734	3.20992	3.25219	3.4077	3.27144	3.32995	0.0585074	0.491722
214645_at	---	---	---	2.8768	2.92829	2.93343	3.05099	2.88009	2.91284	2.96554	0.0526987	0.493848
205703_at	---	---	---	3.00287	3.05572	3.14779	2.96561	3.06856	3.06879	3.01708	-0.0517111	0.495166
217639_at	Hs.636268	---	Transcribed locus	3.3252	3.43699	3.48338	3.37856	3.35785	3.41519	3.3682	-0.0469892	0.497829
208849_at	---	---	---	3.16768	3.12701	3.34876	3.29565	3.26928	3.21448	3.28247	0.0679819	0.498484
217259_at	Hs.608503	---	MRNA; cDNA DKFZp586H0123 (from clone DKFZp586H0123)	3.52261	3.39793	3.64687	3.74946	3.49745	3.52247	3.62346	0.100986	0.499966
220708_at	---	---	---	4.66356	4.67345	4.72154	4.688	4.72569	4.68618	4.70684	0.0206586	0.500635
207790_at	---	---	---	5.32155	5.43644	4.97976	5.1731	5.03824	5.24592	5.10567	-0.140248	0.501496
204390_at	---	---	---	3.88671	3.95061	4.04887	4.09321	3.953	3.96206	4.02311	0.0610452	0.502075
213808_at	Hs.370287	---	Clone 23688 mRNA sequence	5.39477	5.36589	5.28638	5.69987	5.25708	5.34901	5.47847	0.12946	0.502284
220656_at	---	---	---	2.91572	2.96668	2.91572	2.93281	2.89202	2.93271	2.91242	-0.0202899	0.502309
205764_at	---	---	---	3.06106	2.90952	2.97558	3.00482	3.04888	2.98205	3.02685	0.0447972	0.502644
215234_at	Hs.66185	---	MRNA, partial cDNA sequence from cDNA selection, DCR1-16.0,	3.88563	3.79702	3.66872	3.87248	3.82184	3.78379	3.84716	0.0633686	0.502855
216858_x_at	---	---	---	8.83309	8.85371	8.69864	8.77236	8.71801	8.79515	8.74518	-0.0499626	0.503797
217125_at	---	---	---	4.69931	4.46965	4.65146	4.63215	4.72674	4.60681	4.67944	0.0726366	0.508108
216372_at	---	---	---	3.56885	3.69885	3.79298	3.6228	3.9912	3.68689	3.807	0.120103	0.509553
205949_at	---	---	---	3.00509	3.05034	3.26938	3.05034	3.00727	3.10827	3.0288	-0.0794681	0.50997
217435_x_at	---	---	---	3.87683	3.56488	3.69401	3.76065	3.84277	3.71191	3.80171	0.0898037	0.511064
211111_at	Hs.448059	---	HGC6.3	4.92504	4.80054	4.7051	4.74742	4.75118	4.81023	4.7493	-0.0609312	0.512363
216500_at	---	---	---	4.69385	4.58818	4.63159	4.62734	4.72977	4.63787	4.67855	0.0406795	0.513106
216612_x_at	---	---	---	3.10656	3.26064	3.14411	3.2449	3.18964	3.17044	3.21727	0.0468288	0.513222
217277_at	---	---	---	4.30823	4.2104	3.99924	4.24879	4.26985	4.17263	4.25932	0.0866918	0.51565
201247_at	---	---	---	7.4015	7.64244	7.60627	7.57528	7.67741	7.55007	7.62635	0.0762719	0.516644
213691_at	---	---	---	5.95689	5.93516	5.77894	5.90914	5.98503	5.89033	5.94708	0.0567518	0.517948
216401_x_at	Hs.611310	---	Immunoglobulin kappa light chain (IGKV gene), cell line JVM-2, clone 1	3.7094	3.644	3.68596	3.70828	3.56613	3.67979	3.6372	-0.0425846	0.518989
217570_x_at	---	---	---	3.52081	3.58409	3.51683	3.61554	3.5282	3.54058	3.57187	0.0312933	0.519589
220726_at	---	---	---	2.42923	2.57798	2.4846	2.46605	2.66208	2.49727	2.56407	0.0667958	0.520628
220728_at	---	---	---	4.93531	4.67282	4.67042	4.73028	4.61332	4.75952	4.6718	-0.087719	0.522687
216578_at	---	---	---	4.44328	4.44579	4.30438	4.38518	4.52408	4.39782	4.45463	0.0568144	0.526359
211435_at	---	---	---	4.95955	4.71051	5.098	5.20949	4.90127	4.92269	5.05538	0.132695	0.527182
215514_at	Hs.21195	---	MRNA; cDNA DKFZp564M0616 (from clone DKFZp564M0616)	2.59206	2.4117	2.68167	2.5072	2.46942	2.56181	2.48831	-0.0735015	0.528646
210709_at	---	---	---	2.84729	2.81285	2.88836	2.86628	2.76652	2.8495	2.8164	-0.0331019	0.529146
221608_at	---	---	---	4.2122	4.31633	4.25354	4.12462	4.29223	4.26069	4.20843	-0.0522609	0.529314
216668_at	---	---	---	5.39876	5.30284	5.23297	5.31138	5.41382	5.31152	5.3626	0.0510722	0.533732
202225_at	Hs.461896	---	CDNA FLJ38130 fis, clone D6OST2000464	8.43942	8.50801	8.56854	8.54448	8.53361	8.50533	8.53904	0.0337189	0.535515
213016_at	Hs.593612	---	ARTC1 mRNA, complete sequence	9.46253	9.60715	9.42659	9.5016	9.37757	9.49876	9.43959	-0.059172	0.536066
217666_at	Hs.372378	---	CDNA clone IMAGE:4797099	3.3592	3.54818	3.35848	3.59787	3.39937	3.42195	3.49862	0.0766719	0.536124
216087_at	Hs.447814	---	MRNA full length insert cDNA clone EUROIMAGE 117929	2.65815	2.59774	2.64147	2.5998	2.74911	2.63245	2.67446	0.0420035	0.53625
210500_at	---	---	---	2.98736	3.18323	3.03208	3.00864	3.31991	3.06756	3.16427	0.0967186	0.536493
206747_at	---	---	---	6.26399	6.18841	6.42428	6.26849	6.48254	6.29223	6.37551	0.0832875	0.53786
213543_at	Hs.387207	---	MRNA from chromosome 5q31-33 region	3.46885	3.33629	3.7022	3.48324	3.76049	3.50245	3.62187	0.119421	0.538429
214804_at	---	---	---	6.34323	6.23993	6.14841	6.21797	6.16576	6.24386	6.19186	-0.0519953	0.53905
212534_at	Hs.648433	---	CDNA FLJ11904 fis, clone HEMBB1000048	8.86103	8.94039	8.847	8.98648	8.86137	8.88281	8.92392	0.0411167	0.541471
220375_s_at	---	---	---	5.85973	5.68706	5.70771	5.74786	5.87019	5.7515	5.80902	0.0575252	0.541621
217443_at	Hs.513658	---	MRNA; cDNA DKFZp434F104 (from clone DKFZp434F104)	2.66442	2.44182	2.44841	2.42853	2.47663	2.51821	2.45258	-0.0656331	0.543608
222179_at	---	---	---	4.00746	3.94357	3.96802	4.01674	3.9698	3.97302	3.99327	0.020248	0.544581
216150_at	Hs.636855	---	CDNA FLJ11547 fis, clone HEMBA1002934	3.96112	4.01299	4.0299	3.98796	4.06985	4.00134	4.02891	0.0275694	0.545408
217164_at	---	---	---	7.49515	7.70041	7.53696	7.5679	7.46581	7.57751	7.51686	-0.0606515	0.54596
212126_at	Hs.349283	---	CDNA clone IMAGE:4842353	9.73571	9.8128	9.61886	9.74755	9.79935	9.72246	9.77345	0.0509951	0.546812
210717_at	Hs.621370	---	PRO1412	6.13514	6.13514	6.53961	6.4174	6.36005	6.26996	6.38872	0.118761	0.546814
217076_s_at	---	---	---	2.76341	2.49721	2.53684	2.44137	2.59362	2.59915	2.51749	-0.0816544	0.548623
215060_at	Hs.512643	---	MRNA; cDNA DKFZp762C115 (from clone DKFZp762C115)	3.67659	3.81354	3.72045	3.67289	3.96224	3.73686	3.81756	0.0807041	0.548699
AFFX-M27830_M_at	---	---	---	10.8846	11.0232	11.0602	11.1716	10.9514	10.9893	11.0615	0.0722252	0.548778
221148_at	---	---	---	3.96346	4.02022	4.10037	4.12119	4.02045	4.02802	4.07082	0.0428025	0.548834
220873_at	Hs.621374	---	PRO0386	3.38225	3.36836	3.5025	3.38145	3.37996	3.41771	3.3807	-0.0370013	0.549169
217126_at	Hs.540336	---	Kpni repeat mrna (cdna clone pcd-kpni-8), 3' end	2.61542	2.58609	2.68832	2.63019	2.6902	2.62995	2.66019	0.0302466	0.550961
208185_x_at	---	---	---	6.67829	6.76515	6.57212	6.72475	6.71545	6.67185	6.7201	0.0482473	0.551504
205198_s_at	---	---	---	5.23255	5.37186	5.49037	5.36306	5.21969	5.36493	5.29137	-0.0735539	0.551661
215679_at	Hs.32769	---	MRNA full length insert cDNA clone EUROIMAGE 362430	2.98764	3.08711	3.06384	3.00237	3.20159	3.0462	3.10198	0.0557834	0.553075
212972_x_at	Hs.570821	---	Full-length cDNA clone CS0DC015YK09 of Neuroblastoma Cot 25-normalized of Homo sapiens (human)	5.6469	5.39927	5.71526	5.29253	5.64271	5.58714	5.46762	-0.119526	0.554074
213786_at	---	---	---	6.75547	6.75622	6.87671	6.82144	6.66831	6.79613	6.74487	-0.0512606	0.554235
216868_s_at	---	---	---	2.72465	2.61437	2.50052	2.65718	2.68014	2.61318	2.66866	0.0554811	0.555978
211187_at	---	---	---	2.883	2.77827	2.73125	2.7655	2.75375	2.7975	2.75962	-0.0378798	0.560701
207755_at	---	---	---	3.69044	3.54578	3.3398	3.5304	3.71249	3.52534	3.62144	0.0961036	0.561986
AFFX-hum_alu_at	---	---	---	14.2594	14.2637	14.2471	14.2601	14.2411	14.2567	14.2506	-0.00617571	0.563927
213734_at	---	---	---	7.12876	7.08295	7.27041	7.12345	7.10351	7.16071	7.11348	-0.0472239	0.564873
222241_at	---	---	---	4.86158	5.0144	5.07177	4.98347	5.09994	4.98258	5.04171	0.0591254	0.565709
216246_at	---	---	---	6.65613	6.93515	6.85567	6.63018	7.38743	6.81565	7.00881	0.193156	0.567769
201265_at	---	---	---	4.61211	4.20743	4.46049	4.45283	4.60915	4.42668	4.53099	0.104314	0.568038
203703_s_at	---	---	---	5.17373	5.13042	5.258	5.18199	5.26636	5.18738	5.22418	0.0367953	0.568872
217449_at	Hs.548586	---	MRNA; cDNA DKFZp434D1516 (from clone DKFZp434D1516)	3.74122	4.01206	3.97356	3.81991	3.85779	3.90895	3.83885	-0.070095	0.569672
221155_x_at	Hs.621369	---	PRO1496	5.97365	5.80097	5.81528	5.84472	5.99688	5.8633	5.9208	0.0575018	0.573119
210703_at	---	---	---	2.63864	2.63367	2.65355	2.58601	2.66125	2.64196	2.62363	-0.0183241	0.57334
216146_at	Hs.621383	---	Clone FLB3521	3.16822	3.06434	3.21594	2.98823	3.19098	3.1495	3.08961	-0.0598953	0.573583
216788_at	Hs.636894	---	CDNA: FLJ21911 fis, clone HEP03855	3.69159	3.90751	3.99363	3.77198	3.8103	3.86424	3.79114	-0.0731025	0.575937
220687_at	---	---	---	4.46026	4.62401	4.44678	4.49384	4.64149	4.51035	4.56767	0.0573141	0.576847
217378_x_at	---	---	---	4.57087	4.5155	4.33883	4.33741	4.48169	4.47507	4.40955	-0.0655218	0.577267
221847_at	Hs.521817	---	Full-length cDNA clone CS0DE005YD08 of Placenta of Homo sapiens (human)	9.21289	9.05637	9.1717	9.14158	9.24036	9.14698	9.19097	0.0439868	0.578412
214019_at	---	---	---	4.63027	4.45843	4.66702	4.57007	4.49145	4.58524	4.53076	-0.0544835	0.579723
215036_at	Hs.646029	---	Immunoglobulin anti-HBsAg lambda light chain (LM25)	4.76502	4.7669	4.84662	4.74083	4.95058	4.79285	4.84571	0.0528596	0.58033
217132_at	Hs.649256	---	Clone 24587 mRNA sequence	2.51524	2.63884	2.69183	2.63435	2.49056	2.6153	2.56245	-0.0528484	0.583235
210030_at	---	---	---	4.57935	4.76565	4.78697	4.63737	4.96593	4.71066	4.80165	0.0909933	0.584875
216737_at	Hs.589082	---	CDNA: FLJ20872 fis, clone ADKA02604	2.5502	2.53147	2.59071	2.60819	2.41444	2.55746	2.51131	-0.0461428	0.584984
208192_at	---	---	---	2.75806	2.60884	2.59187	2.82597	2.60884	2.65292	2.71741	0.0644836	0.585267
216189_at	Hs.406869	---	Homo sapiens, clone IMAGE:3344506	3.65042	3.74802	3.60908	3.70337	3.69956	3.66917	3.70147	0.0322949	0.586654
217625_x_at	Hs.529860	---	Homo sapiens, clone IMAGE:3851018, mRNA	4.45665	4.46094	4.44486	4.23125	4.53808	4.45415	4.38467	-0.0694841	0.586847
211641_x_at	Hs.595878	---	Isolate Middle91 immunoglobulin heavy chain variable region (IGVH) /// Isolate Middle91 immunoglobulin heavy chain variable region (IGVH)	3.35135	3.45969	3.37196	3.33233	3.57928	3.39433	3.45581	0.0614729	0.587621
212867_at	Hs.595378	---	CDNA clone IMAGE:5314178 /// CDNA clone IMAGE:5314178	8.58109	8.67904	8.44644	8.76242	8.52512	8.56886	8.64377	0.0749102	0.588641
214202_at	Hs.594968	---	MRNA from chromosome 5q21-22, clone:357Ex	5.87192	5.8538	6.00308	5.87887	5.86689	5.9096	5.87288	-0.0367253	0.588908
222145_at	Hs.611072	---	CDNA: FLJ23572 fis, clone LNG12403	6.4513	5.96681	7.02893	6.72004	6.72211	6.48234	6.72107	0.238727	0.589434
210919_at	---	---	---	2.49472	2.7829	2.56518	2.64765	2.71929	2.61427	2.68347	0.0692009	0.590135
215845_x_at	Hs.557703	---	CDNA: FLJ22840 fis, clone KAIA4709	5.11585	5.27392	5.07992	5.20812	5.1974	5.15656	5.20276	0.0462018	0.590928
222370_x_at	---	---	---	5.69427	5.76698	5.89001	5.71119	5.76526	5.78375	5.73823	-0.0455291	0.593429
212002_at	---	---	---	7.4274	7.42645	7.27732	7.32263	7.35366	7.37706	7.33814	-0.0389135	0.593789
207881_at	---	---	---	2.77946	2.88506	2.83649	2.68687	2.88232	2.83367	2.78459	-0.0490763	0.595142
213826_s_at	---	---	---	6.48091	6.65531	6.73509	6.45764	7.08865	6.62377	6.77314	0.149372	0.598283
201213_at	---	---	---	6.17043	5.60595	5.81262	5.72504	5.75105	5.863	5.73804	-0.124954	0.598813
216723_at	Hs.539655	---	MRNA; cDNA DKFZp434D179 (from clone DKFZp434D179)	3.06691	3.01491	3.1644	2.81696	3.17698	3.08207	2.99697	-0.0851016	0.599962
217152_at	Hs.636886	---	CDNA FLJ14074 fis, clone HEMBB1001869	5.85805	5.62869	5.82406	5.77162	5.64887	5.77027	5.71024	-0.0600223	0.600908
216636_at	Hs.607836	---	MRNA; cDNA DKFZp566M0524 (from clone DKFZp566M0524)	2.86539	2.898	3.10742	3.08608	2.95482	2.95693	3.02045	0.0635163	0.602378
203704_s_at	---	---	---	8.78983	9.02883	8.81673	9.00727	8.87615	8.87846	8.94171	0.0632452	0.602885
210183_x_at	---	---	---	11.3954	11.4145	11.4425	11.3469	11.4423	11.4175	11.3946	-0.0228999	0.604463
220701_at	---	---	---	2.9744	2.982	3.3242	3.20598	3.15275	3.09353	3.17937	0.0858347	0.607774
208019_at	---	---	---	2.82044	2.75574	3.02785	2.89858	2.95861	2.86801	2.9286	0.0605882	0.614885
221995_s_at	---	---	---	5.56958	5.45073	5.5944	5.54336	5.46044	5.53824	5.5019	-0.0363401	0.615374
215796_at	Hs.525223	---	T-cell receptor active alpha-chain V-region (V-J-C) mRNA, partial cds, clone AG212	2.69624	2.87061	2.49821	2.64716	2.92239	2.68835	2.78477	0.0964203	0.6155
204782_at	---	---	---	4.13905	3.94352	4.20518	3.94137	4.11598	4.09592	4.02867	-0.0672423	0.615746
215335_at	Hs.406781	---	MRNA; cDNA DKFZp434M0835 (from clone DKFZp434M0835)	4.66288	4.31589	4.04965	4.2518	4.17731	4.34281	4.21456	-0.12825	0.617287
217721_at	Hs.632906	---	Full-length cDNA clone CS0DB003YD12 of Neuroblastoma Cot 10-normalized of Homo sapiens (human)	5.24005	5.16608	5.42343	5.35119	5.02944	5.27652	5.19031	-0.086204	0.617638
216645_at	---	---	---	5.84898	5.97706	5.46123	5.8723	5.87427	5.76242	5.87329	0.110863	0.618332
217406_at	---	---	---	4.59276	4.54775	4.51991	4.49912	4.69263	4.55347	4.59588	0.042404	0.620846
215805_at	Hs.608506	---	MRNA; cDNA DKFZp586F1024 (from clone DKFZp586F1024)	3.42682	3.36045	3.4521	3.38374	3.5057	3.41312	3.44472	0.0315984	0.62113
222271_at	---	---	---	7.75439	7.49316	7.1596	7.49769	7.16017	7.46905	7.32893	-0.140121	0.621375
217653_x_at	---	---	---	8.14531	8.16457	7.9718	8.08445	8.01152	8.09389	8.04799	-0.0459061	0.621457
213747_at	---	---	---	5.85836	5.60985	6.24981	5.75423	5.79354	5.90601	5.77388	-0.132121	0.621584
216856_s_at	---	---	---	3.24257	3.21052	3.32762	3.34169	3.24257	3.26024	3.29213	0.0318922	0.622443
218098_at	---	---	---	7.80053	8.07223	7.95263	8.04708	7.95366	7.9418	8.00037	0.0585705	0.623148
217181_at	---	---	---	3.40683	3.54468	3.26902	3.39868	3.54063	3.40684	3.46966	0.0628114	0.62453
217402_at	---	---	---	2.98047	3.04662	3.09886	3.08336	2.91924	3.04199	3.0013	-0.0406872	0.627265
214596_at	---	---	---	6.3533	6.58814	6.41632	6.39518	6.65165	6.45259	6.52341	0.0708262	0.62805
217424_at	Hs.541517	---	MRNA; cDNA DKFZp434L098 (from clone DKFZp434L098)	3.11179	3.30007	3.26098	3.05538	3.27471	3.22428	3.16505	-0.0592349	0.628518
216741_at	Hs.612881	---	CDNA: FLJ20915 fis, clone ADSE00692	4.50201	4.69322	4.74672	4.58393	4.60735	4.64731	4.59564	-0.0516743	0.628741
221243_s_at	---	---	---	3.38347	3.70129	3.70573	3.64825	3.69434	3.59683	3.6713	0.0744692	0.628832
216828_at	---	---	---	3.27053	2.91331	3.18398	3.10059	2.98991	3.12261	3.04525	-0.077358	0.630437
220767_at	---	---	---	2.90937	2.88182	3.18132	2.86963	2.97416	2.99084	2.9219	-0.0689399	0.631101
211646_at	Hs.648510	---	Ig rearranged mu-chain gene V-N-D-N-J-region /// Ig rearranged mu-chain gene V-N-D-N-J-region	2.79834	2.60645	2.66086	2.58298	2.7028	2.68855	2.64289	-0.0456577	0.632979
217512_at	---	---	---	3.97647	3.82543	3.95044	3.81147	3.94357	3.91744	3.87752	-0.0399209	0.64308
221937_at	Hs.594647	---	CDNA FLJ34482 fis, clone HLUNG2004067	8.95304	9.12979	8.98247	9.11856	9.00871	9.02177	9.06363	0.0418632	0.643319
217454_at	---	---	---	3.15225	3.30689	2.95262	3.15466	3.26136	3.13725	3.20801	0.0707575	0.644017
AFFX-DapX-5_at	---	---	---	7.01374	6.50178	7.09405	7.01151	6.97022	6.86986	6.99087	0.12101	0.648771
217953_at	---	---	---	3.3834	3.59106	3.57045	3.59474	3.52471	3.51497	3.55973	0.0447547	0.650286
217606_at	Hs.196555	---	MRNA; cDNA DKFZp686P24158 (from clone DKFZp686P24158)	4.26148	4.15987	4.12063	4.10042	4.19596	4.18066	4.14819	-0.0324712	0.650916
216496_s_at	---	---	---	3.53963	3.75202	3.48726	3.53533	3.54642	3.59297	3.54088	-0.0520929	0.652646
AFFX-TrpnX-5_at	---	---	---	2.87942	2.9675	3.25553	2.88327	3.02935	3.03415	2.95631	-0.0778369	0.652911
213879_at	Hs.592555	---	Transcribed locus	7.69439	7.87884	7.77711	7.66425	8.06633	7.78345	7.86529	0.0818436	0.653776
AFFX-HUMRGE/M10098_3_at	---	---	---	8.49432	10.7994	9.89118	8.88519	9.67024	9.7283	9.27772	-0.450583	0.655711
214808_at	Hs.593351	---	MRNA; cDNA DKFZp762N156 (from clone DKFZp762N156)	5.82602	5.79353	5.68477	5.81781	5.63112	5.76811	5.72447	-0.0436422	0.65671
220787_at	---	---	---	2.51633	2.56438	2.6091	2.48119	2.74911	2.56327	2.61515	0.0518857	0.657079
220856_x_at	---	---	---	9.53379	9.63364	9.56495	9.57428	9.54141	9.57746	9.55785	-0.0196126	0.657546
215551_at	---	---	---	3.14346	3.10392	3.17588	3.01479	3.19609	3.14109	3.10544	-0.0356472	0.657557
216936_at	---	---	---	4.86952	4.63472	4.54838	4.61096	4.6358	4.68421	4.62338	-0.0608274	0.657924
222276_at	Hs.209978	---	Transcribed locus	5.45203	5.49885	5.46388	5.54777	5.43871	5.47159	5.49324	0.0216534	0.659946
AFFX-r2-Bs-phe-5_at	---	---	---	6.31824	5.96039	6.49453	6.29446	6.42351	6.25772	6.35898	0.101261	0.66044
214139_at	---	---	---	3.63156	3.67336	3.72095	3.7	3.60363	3.67529	3.65182	-0.0234723	0.664686
215185_at	Hs.529860	---	Homo sapiens, clone IMAGE:3851018, mRNA	3.23787	3.19	3.2991	3.20537	3.34119	3.24232	3.27328	0.0309579	0.666357
AFFX-r2-Bs-thr-3_s_at	---	---	---	8.38837	8.22274	8.34512	8.33724	8.22814	8.31874	8.28269	-0.0360554	0.667005
212649_at	Hs.625208	---	Transcribed locus	5.00116	4.91382	4.93045	4.84588	4.99028	4.94848	4.91808	-0.0303988	0.667048
213015_at	Hs.593612	---	ARTC1 mRNA, complete sequence	9.54226	9.44075	9.57099	9.55954	9.40286	9.518	9.4812	-0.0368	0.667428
211459_at	---	---	---	2.9744	3.0391	3.07284	3.12556	2.81779	3.02878	2.97167	-0.057105	0.668194
216376_x_at	---	---	---	3.79433	3.72024	3.81934	3.77578	3.81934	3.77797	3.79756	0.0195916	0.670505
208278_s_at	---	---	---	4.05204	4.31582	4.14992	4.24182	3.97045	4.17259	4.10613	-0.0664561	0.671261
220880_at	---	---	---	3.1482	3.05247	3.39849	3.16305	3.11022	3.19972	3.13664	-0.0630828	0.671307
216090_x_at	---	---	---	3.81987	3.80463	4.08948	3.83469	4.12462	3.90466	3.97965	0.0749888	0.673221
215940_at	---	---	---	3.297	3.37821	3.14425	3.16492	3.5316	3.27315	3.34826	0.0751071	0.676
216754_at	Hs.587724	---	CDNA: FLJ21735 fis, clone COLF3350	4.49796	4.59029	4.30278	4.46224	4.35829	4.46368	4.41027	-0.0534119	0.676688
213961_s_at	---	---	---	4.44874	4.42715	4.20217	4.34953	4.27192	4.35935	4.31072	-0.0486282	0.677069
222069_s_at	---	---	---	3.38827	3.47928	3.30661	3.33235	3.38827	3.39139	3.36031	-0.0310787	0.67728
216800_at	Hs.306900	---	CDNA: FLJ23416 fis, clone HEP20790	3.96175	4.02509	4.22774	4.22573	4.03297	4.07153	4.12935	0.0578209	0.677604
216369_at	---	---	---	2.73985	2.93564	2.91672	2.83657	2.81765	2.86407	2.82711	-0.0369637	0.678442
AFFX-DapX-3_at	---	---	---	9.55586	9.45064	9.54628	9.53735	9.53746	9.51759	9.5374	0.0198092	0.678851
216927_at	---	---	---	4.07529	4.03439	4.21679	4.05388	4.25927	4.10882	4.15658	0.0477537	0.679131
221955_at	---	---	---	3.6915	3.43601	3.49205	3.40846	3.56575	3.53986	3.48711	-0.0527517	0.680159
220713_at	Hs.636866	---	CDNA FLJ12345 fis, clone MAMMA1002294	5.64498	5.68586	5.61512	5.61435	5.65523	5.64866	5.63479	-0.0138663	0.680661
215503_at	Hs.649208	---	Serine protease inhibitor Kunitz type 1 (SPINT1)	3.23177	2.88624	3.27249	3.17523	3.22857	3.13017	3.2019	0.0717324	0.683276
206962_x_at	---	---	---	3.95301	4.09439	4.04878	4.02528	4.09141	4.03206	4.05835	0.0262868	0.68691
AFFX-r2-Bs-lys-5_at	---	---	---	5.61719	5.345	5.60734	5.55096	5.37901	5.52318	5.46498	-0.0581931	0.688521
AFFX-LysX-3_at	---	---	---	6.66924	6.60901	6.691	6.66025	6.62195	6.65642	6.6411	-0.0153192	0.68897
215594_at	Hs.569018	---	PTR2 mRNA for repetitive sequence	7.43615	7.38832	7.24926	7.38574	7.25296	7.35791	7.31935	-0.0385551	0.689839
216655_s_at	---	---	---	4.92719	5.02181	4.94828	5.04293	4.80402	4.96576	4.92347	-0.0422874	0.690662
216824_at	---	---	---	3.74493	3.68147	3.66281	3.64335	3.8108	3.69641	3.72707	0.0306683	0.691616
222312_s_at	Hs.105791	---	CDNA clone IMAGE:6186815	7.61025	8.1	7.7494	7.80495	7.66488	7.81988	7.73491	-0.0849716	0.692776
212233_at	Hs.637017	---	3'UTR of hypothetical protein (ORF1)	10.6938	10.6123	10.6692	10.6834	10.5938	10.6585	10.6386	-0.0198722	0.69287
213573_at	Hs.595245	---	Full-length cDNA clone CS0DH006YD11 of T cells (Jurkat cell line) of Homo sapiens (human)	8.1904	8.20856	8.29658	8.2934	8.09746	8.23184	8.19543	-0.0364114	0.695304
211608_at	Hs.511714	---	Rearranged TCR Vbeta 12.3 mRNA for T cell receptor /// Rearranged TCR Vbeta 12.3 mRNA for T cell receptor	4.20058	4.45318	3.96998	4.00827	4.23593	4.20792	4.1221	-0.0858124	0.695586
222335_at	Hs.545420	---	Transcribed locus	7.08323	7.22494	7.08651	7.22981	7.09993	7.13156	7.16487	0.0333113	0.695659
208061_at	---	---	---	3.13969	2.84545	3.08668	3.11276	3.03837	3.02394	3.07556	0.0516204	0.696423
215608_at	---	---	---	5.60069	5.37901	5.94162	5.6997	5.76298	5.64044	5.73134	0.0908996	0.697734
217052_x_at	---	---	---	5.58321	5.54173	5.69163	5.64923	5.61252	5.60552	5.63087	0.0253496	0.697821
222340_at	Hs.432566	---	Transcribed locus	3.47703	3.70422	3.3398	3.39973	3.49353	3.50702	3.44663	-0.060388	0.698453
216353_s_at	---	---	---	2.77815	2.60157	2.69832	2.81186	2.64965	2.69268	2.73076	0.0380766	0.698991
220851_at	---	---	---	2.77282	2.74111	2.62512	2.87037	2.64293	2.71302	2.75665	0.0436308	0.699535
207572_at	---	---	---	4.42575	4.31582	4.09282	4.21685	4.47361	4.27813	4.34523	0.0671013	0.700668
216172_at	Hs.612898	---	CDNA: FLJ21461 fis, clone COL04727	4.42558	4.35436	4.39821	4.45181	4.27284	4.39272	4.36232	-0.0303924	0.700863
221159_at	---	---	---	3.7094	3.86359	3.84993	3.88559	3.63447	3.80764	3.76003	-0.0476125	0.702264
216964_at	---	---	---	4.69477	4.64661	4.82025	4.77207	4.72693	4.72054	4.7495	0.0289587	0.70257
211667_x_at	Hs.546374	---	T cell receptor alpha chain (TRCAV2S1-N-AJ41-C) mRNA, anti-melanoma cytotoxic T lymphocyte clone MU-45, -63, -79 /// T cell receptor alpha chain (TRCAV2S1-N-AJ41-C) mRNA, anti-melanoma cytotoxic T lymphocyte clone MU-45, -63, -79	3.73783	3.92596	3.95267	3.81991	3.85042	3.87215	3.83517	-0.0369836	0.702608
222260_at	---	---	---	4.37436	4.41461	4.52127	4.3753	4.44581	4.43674	4.41055	-0.0261908	0.70287
217614_at	Hs.258979	---	CDNA clone IMAGE:4825924	4.40361	4.46943	4.14866	4.38032	4.40684	4.34057	4.39358	0.0530115	0.703736
203326_x_at	---	---	---	6.02016	5.99367	6.00498	5.9521	6.11047	6.00627	6.03128	0.0250098	0.704128
222364_at	---	---	---	5.28534	5.10163	5.21969	5.28842	5.18265	5.20222	5.23553	0.0333138	0.704422
207477_at	---	---	---	3.04039	3.05161	2.9321	3.03679	2.9266	3.00803	2.98169	-0.0263422	0.708611
217429_at	Hs.649502	---	MRNA; cDNA DKFZp564A216 (from clone DKFZp564A216)	3.58716	3.29112	3.69363	3.50422	3.68245	3.52397	3.59334	0.0693658	0.709106
216772_at	---	---	---	3.51669	3.54373	3.45138	3.48308	3.56252	3.50393	3.5228	0.0188681	0.710006
220820_at	---	---	---	3.61514	3.6661	3.47712	3.54122	3.7094	3.58612	3.62531	0.0391917	0.710824
214854_at	Hs.627491	---	CDNA FLJ33701 fis, clone BRAWH2005524	3.42832	3.3834	3.21067	3.20939	3.38458	3.3408	3.29699	-0.0438094	0.711445
216561_x_at	---	---	---	3.25532	3.22578	3.04983	3.19125	3.08882	3.17697	3.14004	-0.0369349	0.712579
216012_at	Hs.550193	---	Unidentified mRNA, partial sequence	3.88488	3.60538	3.81876	3.82536	3.60363	3.76967	3.7145	-0.0551753	0.713505
221105_at	---	---	---	3.97916	3.8576	3.88631	3.85349	4.02512	3.90769	3.93931	0.031616	0.717761
220870_at	---	---	---	4.87845	4.73698	4.81775	4.78913	4.88343	4.81106	4.83628	0.0252194	0.717863
217690_at	---	---	---	5.95589	5.83326	5.87459	6.11398	5.76954	5.88791	5.94176	0.0538482	0.719648
AFFX-M27830_3_at	---	---	---	5.33658	5.42742	5.41986	5.32199	5.42492	5.39462	5.37346	-0.021165	0.719798
207756_at	---	---	---	4.48727	4.53257	4.44127	4.61439	4.24949	4.48704	4.43194	-0.0550975	0.720553
201067_at	---	---	---	7.31669	7.12826	7.3584	7.39405	7.22795	7.26779	7.311	0.0432134	0.721588
216413_at	---	---	---	3.08251	2.9774	3.1169	3.06466	3.00802	3.05894	3.03634	-0.0225993	0.723434
221145_at	---	---	---	2.61069	2.64965	2.67258	2.74941	2.58887	2.64431	2.66914	0.0248352	0.724726
215801_at	Hs.610977	---	MRNA; cDNA DKFZp434G1615 (from clone DKFZp434G1615)	2.70497	2.74685	2.95808	2.71932	2.80552	2.8033	2.76242	-0.0408752	0.72575
216498_at	---	---	---	3.01982	3.08608	3.21067	3.05419	3.23238	3.10553	3.14328	0.037757	0.726019
209176_at	---	---	---	5.95686	6.20504	6.33406	6.14777	6.07163	6.16532	6.1097	-0.0556188	0.728067
221200_at	---	---	---	4.10731	4.01646	3.59635	3.77344	3.88303	3.90671	3.82823	-0.0784711	0.730153
216374_at	---	---	---	3.22693	2.87705	3.07464	3.03865	3.18759	3.05954	3.11312	0.053581	0.731122
211600_at	---	---	---	10.714	10.9622	10.9263	10.9081	10.9022	10.8675	10.9052	0.0376948	0.731338
215526_at	Hs.649656	---	MRNA; cDNA DKFZp586C2020 (from clone DKFZp586C2020)	4.69306	4.43174	4.54775	4.58058	4.60839	4.55752	4.59449	0.0369724	0.731444
212528_at	Hs.633087	---	CDNA clone IMAGE:3878236	7.49582	7.60187	7.4538	7.59293	7.49213	7.51716	7.54253	0.0253695	0.734494
215126_at	Hs.20034	---	CDNA FLJ42949 fis, clone BRSTN2006583	3.47386	3.34775	3.54982	3.39986	3.45574	3.45714	3.4278	-0.0293401	0.734625
216857_at	Hs.511723	---	T-cell receptor active beta-chain (V10-D-J-C) mRNA, clone PL3.9	4.00982	3.76841	3.71459	3.98087	3.78322	3.83094	3.88205	0.0511073	0.736492
215229_at	Hs.569494	---	Clone 23963 mRNA sequence	3.2857	3.20859	3.18217	3.28854	3.10431	3.22549	3.19642	-0.0290628	0.738961
216827_at	---	---	---	3.48044	3.38304	3.28238	3.40894	3.40894	3.38196	3.40894	0.0269814	0.738971
216742_at	Hs.590753	---	CDNA: FLJ20908 fis, clone ADSE00417	3.01237	3.09107	3.11882	3.10712	3.0725	3.07409	3.08981	0.0157253	0.739617
217137_x_at	Hs.540336	---	Kpni repeat mrna (cdna clone pcd-kpni-8), 3' end	4.5612	4.71663	4.75117	4.57885	4.70903	4.67634	4.64394	-0.0323948	0.741875
216564_at	---	---	---	4.68408	4.69293	4.64994	4.6166	4.78023	4.67565	4.69842	0.0227665	0.742875
221071_at	---	---	---	5.83735	5.94751	5.61536	5.91964	5.77848	5.80008	5.84906	0.0489886	0.743688
217172_at	---	---	---	3.59123	3.43144	3.52169	3.47088	3.51435	3.51479	3.49262	-0.0221714	0.743829
211645_x_at	Hs.649818	---	Immunoglobulin kappa light chain (IGKV) mRNA variable region, joining region, and constant region /// Immunoglobulin kappa light chain (IGKV) mRNA variable region, joining region, and constant region	3.11185	3.11474	3.38624	3.21412	3.28013	3.20428	3.24713	0.0428496	0.744693
209535_s_at	---	---	---	5.83075	5.55794	6.1508	5.79208	6.07496	5.8465	5.93352	0.0870231	0.745966
215298_at	Hs.135587	---	Clone 23629 mRNA sequence	3.19785	3.12031	2.98386	2.94734	3.17151	3.10067	3.05943	-0.0412439	0.746096
216757_at	Hs.612892	---	CDNA: FLJ21342 fis, clone COL02673	4.23372	3.87762	4.28014	4.37446	4.03317	4.13049	4.20381	0.0733215	0.747371
211642_at	Hs.547404	---	Immunoglobulin heavy chain variable region (clone Tmu25) /// Immunoglobulin heavy chain variable region (clone Tmu25)	2.71478	2.8725	2.8725	2.80032	2.79156	2.81992	2.79594	-0.0239814	0.747487
217572_at	---	---	---	3.27236	3.23458	3.13469	3.15849	3.2277	3.21388	3.1931	-0.0207792	0.747831
210699_at	---	---	---	3.31846	3.5472	3.70014	3.41697	3.76258	3.52193	3.58977	0.0678392	0.747943
217416_x_at	---	---	---	3.90625	4.0706	4.01539	4.02067	4.01804	3.99741	4.01935	0.0219403	0.748178
207488_at	---	---	---	4.85887	5.02319	4.71871	4.82567	4.99956	4.86692	4.91262	0.0456981	0.749857
216644_at	Hs.306389	---	CDNA FLJ20178 fis, clone COL09990	3.62359	3.7455	3.60737	3.68093	3.59101	3.65882	3.63597	-0.0228515	0.750237
217921_at	Hs.633107	---	CDNA FLJ40810 fis, clone TRACH2009743	4.94062	4.71186	4.97665	5.12619	4.74947	4.87638	4.93783	0.061456	0.750757
207465_at	---	---	---	2.7551	2.7933	2.89101	2.77612	2.81285	2.81314	2.79449	-0.0186513	0.752621
210019_at	---	---	---	3.76613	3.7242	3.69595	3.60073	3.80213	3.72876	3.70143	-0.0273287	0.75382
220876_at	Hs.621372	---	PRO1257	3.16921	2.92694	2.93367	3.06459	3.02647	3.00994	3.04553	0.0355916	0.75434
220913_at	---	---	---	3.2272	3.10166	3.29641	3.1721	3.19449	3.20842	3.1833	-0.0251276	0.756751
216173_at	Hs.651817	---	CDNA: FLJ21707 fis, clone COL09953	3.45258	3.71427	3.57581	3.7094	3.53221	3.58088	3.62081	0.0399232	0.757064
217922_at	Hs.633107	---	CDNA FLJ40810 fis, clone TRACH2009743	8.46752	8.61533	8.47458	8.57154	8.40782	8.51914	8.48968	-0.0294638	0.757419
216558_x_at	---	---	---	2.74021	2.90184	2.6769	2.7655	2.84183	2.77298	2.80367	0.0306836	0.758237
204552_at	Hs.469386	---	CDNA FLJ34214 fis, clone FCBBF3021807	6.72559	6.96994	6.73075	6.85067	6.83695	6.80876	6.84381	0.0350486	0.758723
213757_at	Hs.595486	---	Transcribed locus, weakly similar to NP_001013229.1 rich protein 2 (predicted) [Rattus norvegicus]	9.16076	8.94145	9.32889	9.04772	9.36523	9.1437	9.20647	0.0627708	0.759229
213750_at	Hs.401842	---	Full length insert cDNA YH77E09	6.04321	6.02899	5.98092	6.11019	5.86082	6.01771	5.98551	-0.0322012	0.759549
219776_s_at	---	---	---	5.60814	5.41958	5.52963	5.40517	5.57121	5.51912	5.48819	-0.0309289	0.763474
221138_s_at	---	---	---	4.2602	4.0723	4.1478	4.13548	4.13861	4.1601	4.13704	-0.023056	0.765074
207481_at	---	---	---	2.67058	2.76143	2.92369	2.75947	2.74911	2.78523	2.75429	-0.0309417	0.767564
217557_s_at	---	---	---	3.40124	3.61282	3.67063	3.45878	3.58924	3.56156	3.52401	-0.0375538	0.768059
215469_at	Hs.137567	---	Clone IMAGE:26186, mRNA sequence	2.91679	2.86205	3.31686	3.009	2.93415	3.0319	2.97157	-0.0603305	0.768345
221420_at	---	---	---	2.45546	2.58208	2.51524	2.47121	2.60884	2.51759	2.54003	0.0224341	0.76872
216626_at	Hs.607835	---	MRNA; cDNA DKFZp566C0224 (from clone DKFZp566C0224)	4.26251	4.10341	4.08186	4.04942	4.19094	4.14926	4.12018	-0.0290765	0.769077
215423_at	Hs.592817	---	Cri-du-chat region mRNA, clone NIBB11	4.06973	4.1434	4.07675	4.1053	4.06639	4.09663	4.08584	-0.0107821	0.769307
216703_at	---	---	---	3.00902	3.09594	3.17204	3.03622	3.10607	3.09233	3.07114	-0.021189	0.769697
216110_x_at	Hs.636887	---	CDNA FLJ14080 fis, clone HEMBB1002152	4.63042	4.23601	4.34645	4.36983	4.34359	4.40429	4.35671	-0.0475836	0.774703
AFFX-r2-Bs-phe-3_at	---	---	---	7.16854	7.0771	6.98319	6.9494	7.14163	7.07628	7.04551	-0.0307634	0.777451
216815_at	---	---	---	3.6894	3.72414	3.52623	3.49342	3.90671	3.64659	3.70007	0.0534746	0.77746
215494_at	Hs.545720	---	Apoptotic-related protein PCAR	3.01285	3.01824	3.18696	3.08882	3.10202	3.07269	3.09542	0.0227329	0.77866
213567_at	Hs.467866	---	Clone 23728 mRNA sequence	7.31691	7.33483	7.29388	7.34757	7.26094	7.31521	7.30426	-0.0109498	0.779271
216247_at	Hs.574684	---	Full-length cDNA clone CS0DC002YJ17 of Neuroblastoma Cot 25-normalized of Homo sapiens (human)	4.65802	4.51161	4.49148	4.56545	4.49783	4.55371	4.53164	-0.022065	0.780137
213690_s_at	---	---	---	5.56514	5.86689	5.50132	5.58253	5.61754	5.64445	5.60003	-0.044417	0.781015
210491_at	---	---	---	3.3226	3.25123	3.06422	3.26692	3.21984	3.21268	3.24338	0.0306955	0.781027
216163_at	Hs.612897	---	CDNA: FLJ21433 fis, clone COL04232	3.61859	3.84333	3.67675	3.70283	3.7784	3.71289	3.74061	0.0277229	0.781453
217401_at	---	---	---	3.04642	3.17108	3.21067	3.19925	3.12765	3.14272	3.16345	0.0207289	0.784196
216459_x_at	---	---	---	3.38756	3.4181	3.38756	3.49486	3.24412	3.39774	3.36949	-0.0282442	0.784242
207478_at	---	---	---	3.00207	3.08308	3.35925	3.06537	3.33276	3.14813	3.19906	0.0509277	0.785872
213098_at	---	---	---	6.38249	6.2111	6.16252	6.23405	6.32477	6.25204	6.27941	0.0273754	0.78664
217166_at	---	---	---	4.36404	4.31582	4.41269	4.49425	4.2848	4.36418	4.38952	0.0253375	0.787501
221183_at	Hs.570765	---	CDNA: FLJ23604 fis, clone LNG15857	3.59131	3.49991	3.56351	3.55014	3.53221	3.55157	3.54118	-0.0103962	0.789048
216861_at	---	---	---	3.48137	3.42734	3.33538	3.35659	3.52006	3.4147	3.43833	0.0236261	0.792217
222359_x_at	Hs.596777	---	CDNA FLJ36555 fis, clone TRACH2008716	2.73653	2.60922	2.82939	2.79244	2.70828	2.72505	2.75036	0.0253107	0.792712
222379_at	Hs.348522	---	Transcribed locus	3.18713	3.34426	3.46255	3.35485	3.24567	3.33131	3.30026	-0.0310532	0.797369
204270_at	---	---	---	5.78167	5.78156	5.844	5.82839	5.75493	5.80241	5.79166	-0.0107498	0.797422
222090_at	Hs.645964	---	Full-length cDNA clone CS0DI007YH13 of Placenta Cot 25-normalized of Homo sapiens (human)	5.28287	5.1418	5.29574	5.19667	5.32816	5.24014	5.26241	0.0222744	0.799581
214777_at	Hs.592929	---	Immunoglobulin light chain variable region complementarity determining region (CDR3) mRNA	4.62172	4.85353	4.64426	4.6507	4.70844	4.7065	4.67957	-0.0269351	0.800634
AFFX-M27830_5_at	---	---	---	9.95631	10.8828	10.5692	10.3094	10.4345	10.4694	10.3719	-0.0974751	0.801085
222246_at	Hs.612032	---	Clone HQ0290	2.78916	2.70826	2.83244	2.82644	2.75628	2.77662	2.79136	0.0147402	0.801766
207672_at	---	---	---	3.40678	3.28872	3.17801	3.24888	3.38805	3.29117	3.31846	0.0272956	0.802231
206874_s_at	---	---	---	8.311	8.32573	8.30003	8.38973	8.19473	8.31225	8.29223	-0.020018	0.802516
215534_at	Hs.241429	---	MRNA; cDNA DKFZp586C1923 (from clone DKFZp586C1923)	4.77193	4.75086	4.56131	4.71824	4.71824	4.6947	4.71824	0.023542	0.80307
215014_at	---	---	---	2.75655	2.57008	2.58158	2.64777	2.57979	2.63607	2.61378	-0.0222937	0.803128
217170_at	Hs.495000	---	T-cell receptor active alpha-chain V-region (V-J-C) mRNA, partial cds, clone AA17	4.49805	4.51702	4.4798	4.35756	4.71077	4.49829	4.53416	0.0358733	0.803952
210893_at	Hs.573631	---	PRO1510	2.54233	2.59179	2.65754	2.75285	2.3587	2.59722	2.55578	-0.0414434	0.804151
217396_at	Hs.610976	---	MRNA; cDNA DKFZp434M0317 (from clone DKFZp434M0317)	4.40361	4.47581	4.44294	4.32117	4.62241	4.44079	4.47179	0.0310037	0.805691
215683_at	Hs.593610	---	Clone 24803 mRNA sequence	5.42767	5.44085	5.22927	5.33726	5.44681	5.36593	5.39204	0.0261075	0.805897
217537_x_at	Hs.632855	---	Transcribed locus	3.13969	2.94576	3.33392	3.25148	3.10978	3.13979	3.18063	0.0408401	0.80803
222087_at	---	---	---	5.99389	5.68706	6.28859	6.03223	5.82191	5.98985	5.92707	-0.0627811	0.808636
208238_x_at	---	---	---	8.0445	8.0099	7.86138	7.97077	8.01177	7.97193	7.99127	0.0193383	0.811018
208207_at	---	---	---	3.71256	3.34995	3.56517	3.38209	3.61874	3.54256	3.50041	-0.0421477	0.811597
217157_x_at	Hs.556743	---	Immunoglobulin kappa chain, V-region (SPK.3)	3.74966	3.9292	3.77403	3.75403	3.93244	3.81763	3.84323	0.0256024	0.811625
217307_at	---	---	---	4.48891	4.50951	4.44862	4.47833	4.49892	4.48234	4.48863	0.00628238	0.812927
216859_x_at	---	---	---	6.04716	6.03327	6.02181	6.05193	6.00628	6.03408	6.0291	-0.00497715	0.814749
217361_at	---	---	---	4.83944	4.4661	4.59269	4.55954	4.63231	4.63274	4.59592	-0.0368206	0.81483
216681_at	---	---	---	2.90114	2.82177	2.98816	2.75539	2.99634	2.90369	2.87586	-0.0278223	0.815253
222170_at	Hs.522143	---	Homo sapiens, clone IMAGE:3862054, mRNA	4.38575	4.14657	4.22464	4.28162	4.26932	4.25232	4.27547	0.0231477	0.815696
AFFX-r2-Bs-dap-M_at	---	---	---	9.31431	9.06575	9.27164	9.22766	9.15499	9.21723	9.19132	-0.0259077	0.817136
216169_at	---	---	---	2.79775	2.76875	2.776	2.70022	2.89767	2.78083	2.79894	0.0181116	0.823461
217464_at	---	---	---	4.17963	4.11941	4.26102	4.13681	4.20818	4.18669	4.17249	-0.014193	0.82619
217503_at	---	---	---	4.34706	4.21298	4.80547	4.50814	4.2848	4.45517	4.39647	-0.0587031	0.826817
217253_at	Hs.632861	---	(clone B3B3E13) Huntington's disease candidate region mRNA fragment	5.63667	5.48879	5.79711	5.72221	5.49159	5.64086	5.6069	-0.0339578	0.82819
214996_at	Hs.29952	---	MRNA full length insert cDNA clone EUROIMAGE 146729	5.81244	5.94979	5.63368	5.74627	5.79511	5.79864	5.77069	-0.0279456	0.8302
211606_at	---	---	---	3.37318	3.34279	3.87988	3.34845	3.6016	3.53195	3.47503	-0.0569234	0.830453
220824_at	Hs.610961	---	CDNA FLJ20123 fis, clone COL06041	4.95853	4.81786	4.89602	4.90959	4.89642	4.8908	4.90301	0.0122019	0.831987
220932_at	---	---	---	3.3893	3.64142	3.44814	3.43589	3.60363	3.49295	3.51976	0.0268059	0.832821
215369_at	Hs.649599	---	CDNA FLJ11396 fis, clone HEMBA1000604	5.11473	5.17952	4.875	5.06249	4.99432	5.05642	5.0284	-0.0280173	0.833446
213114_at	---	---	---	4.47207	4.54258	4.57841	4.37909	4.63542	4.53102	4.50726	-0.0237614	0.833482
202648_at	---	---	---	6.48474	6.53788	6.55032	6.27747	6.69841	6.52431	6.48794	-0.0363727	0.833771
216739_at	Hs.589088	---	CDNA: FLJ20874 fis, clone ADKA02818	4.40361	4.49832	4.47091	4.40569	4.53742	4.45761	4.47155	0.0139387	0.83413
217215_s_at	---	---	---	3.06006	2.90987	2.99282	2.9902	3.01077	2.98758	3.00049	0.0129064	0.834272
AFFX-ThrX-M_at	---	---	---	6.38906	6.03028	6.36399	6.40697	6.19212	6.26111	6.29955	0.0384396	0.835083
221137_at	---	---	---	4.1721	3.92685	4.0377	4.06682	3.98037	4.04555	4.0236	-0.0219548	0.835559
215944_at	---	---	---	2.81671	2.97023	2.86411	2.66072	3.03837	2.88368	2.84954	-0.0341432	0.837171
215502_at	Hs.194761	---	IMAGE cDNA clone 26881	4.44473	4.42151	4.53317	4.47963	4.47282	4.46647	4.47623	0.00975512	0.838729
210108_at	---	---	---	3.2803	3.30689	3.57523	3.40624	3.42262	3.38747	3.41443	0.0269527	0.839017
217386_at	---	---	---	3.27123	3.28744	3.04864	3.22414	3.22414	3.20244	3.22414	0.0217015	0.841282
215056_at	Hs.498015	---	Clone 23695 mRNA sequence	3.8949	3.78392	3.86039	3.77638	3.95007	3.8464	3.86322	0.0168214	0.841784
220699_s_at	---	---	---	2.883	2.84441	3.02586	2.92556	2.87862	2.91775	2.90209	-0.0156673	0.844581
211614_at	Hs.567221	---	C33.6 unnamed HERV-H protein /// C33.6 unnamed HERV-H protein	3.56561	3.54042	3.75651	3.54009	3.75099	3.62085	3.64554	0.0246899	0.847722
216575_at	---	---	---	2.54125	2.53826	2.54669	2.43743	2.61872	2.54206	2.52808	-0.0139851	0.849431
216441_at	---	---	---	2.70953	2.74295	2.69696	2.75557	2.66168	2.71648	2.70863	-0.00785313	0.854112
221720_s_at	---	---	---	3.46602	3.56297	3.35204	3.32783	3.65035	3.46034	3.48909	0.0287439	0.854219
215965_at	Hs.636867	---	CDNA FLJ12359 fis, clone MAMMA1002355	3.11262	3.19761	2.92829	3.0378	3.16622	3.07951	3.10201	0.0225031	0.855178
221184_at	---	---	---	4.48152	4.55157	4.47083	4.39068	4.65282	4.50131	4.52175	0.0204407	0.855404
213873_at	---	---	---	3.47126	3.59763	3.87894	3.59932	3.76436	3.64928	3.68184	0.0325635	0.858084
216414_at	---	---	---	2.92143	2.64855	2.64572	2.81707	2.70819	2.73857	2.76263	0.0240641	0.859441
51226_at	---	---	---	3.18935	3.22681	3.12962	3.24309	3.14092	3.18193	3.192	0.010077	0.860756
215052_at	---	---	---	3.92737	3.6932	3.82385	3.66601	3.91527	3.81481	3.79064	-0.0241734	0.861826
221144_at	---	---	---	2.39334	2.49942	2.49907	2.47609	2.43358	2.46394	2.45483	-0.009112	0.86226
222315_at	Hs.575983	---	Transcribed locus	4.45179	4.18707	4.18221	4.31956	4.18018	4.27369	4.24987	-0.0238202	0.862298
207751_at	---	---	---	2.92548	3.07069	3.27467	3.15111	3.07929	3.09028	3.1152	0.0249178	0.8638
213411_at	Hs.592567	---	MRNA; cDNA DKFZp434E0528 (from clone DKFZp434E0528)	4.25645	4.33736	4.04046	4.18285	4.2848	4.21142	4.23382	0.0224	0.864441
220905_at	---	---	---	5.85368	5.69027	5.38378	5.50238	5.71249	5.64258	5.60744	-0.035141	0.867997
215763_at	Hs.21195	---	MRNA; cDNA DKFZp564M0616 (from clone DKFZp564M0616)	2.61236	2.73587	2.59199	2.63968	2.6328	2.64674	2.63624	-0.0105014	0.868064
220670_at	---	---	---	2.88867	2.92829	2.7941	2.92829	2.78606	2.87035	2.85718	-0.0131767	0.869712
216078_at	Hs.226017	---	MRNA full length insert cDNA clone EUROIMAGE 112333	6.39849	6.17724	6.46026	6.32777	6.40329	6.34533	6.36553	0.0201971	0.871145
207737_at	---	---	---	3.87481	3.67039	4.05911	3.97229	3.81856	3.8681	3.89543	0.027324	0.871988
212303_x_at	---	---	---	7.58227	7.77042	7.59318	7.64996	7.61972	7.64863	7.63484	-0.0137873	0.873402
214148_at	Hs.648435	---	Clone 23641 mRNA sequence	5.05957	5.19063	5.31243	5.03754	5.29133	5.18754	5.16443	-0.0231095	0.873618
AFFX-ThrX-5_at	---	---	---	5.76877	5.38795	5.82604	5.66227	5.72122	5.66092	5.69174	0.0308234	0.874135
216284_at	Hs.636884	---	CDNA FLJ14061 fis, clone HEMBB1000749	5.83181	5.82688	5.72582	5.79988	5.8051	5.79484	5.80249	0.00765227	0.874774
216820_at	---	---	---	3.61288	3.57344	3.32699	3.33062	3.62379	3.50443	3.47721	-0.0272286	0.874907
220837_at	---	---	---	2.48892	2.5003	2.39838	2.49811	2.44282	2.46253	2.47047	0.00793108	0.875281
222198_at	---	---	---	3.62715	3.75446	3.78412	3.60374	3.80672	3.72191	3.70523	-0.016676	0.875593
217391_x_at	---	---	---	6.2158	5.93428	6.20674	6.11019	6.16886	6.11894	6.13952	0.0205856	0.875972
203999_at	---	---	---	7.69519	7.92469	7.76541	7.63395	7.91043	7.7951	7.77219	-0.0229034	0.876326
217131_at	---	---	---	2.64965	2.58422	2.72694	2.67294	2.65241	2.6536	2.66268	0.00907504	0.876771
216891_at	---	---	---	3.86801	3.59128	3.6123	3.60845	3.7311	3.69053	3.66978	-0.0207516	0.87734
221174_at	---	---	---	3.37448	3.3142	3.3474	3.33184	3.36749	3.34536	3.34967	0.00430495	0.87962
217440_at	Hs.545039	---	MRNA; cDNA DKFZp566A193 (from clone DKFZp566A193)	2.32214	2.48139	2.44392	2.47696	2.37841	2.41582	2.42768	0.0118662	0.879765
217676_at	---	---	---	3.99472	4.20058	3.81184	3.94085	4.01554	4.00238	3.9782	-0.0241855	0.880266
202881_x_at	---	---	---	4.69126	4.55846	4.55914	4.60508	4.58198	4.60295	4.59353	-0.00941897	0.880598
217586_x_at	---	---	---	7.71281	7.84714	7.64815	7.67197	7.77259	7.73604	7.72228	-0.0137532	0.880972
216585_at	---	---	---	2.80868	2.97622	2.88832	2.79865	2.95571	2.89107	2.87718	-0.0138941	0.881378
208263_at	---	---	---	2.9744	2.82021	2.89193	2.91772	2.89202	2.89551	2.90487	0.00936341	0.882609
215658_at	Hs.651815	---	CDNA: FLJ21244 fis, clone COL01174	3.22656	3.47285	3.57523	3.35031	3.45488	3.42488	3.4026	-0.0222833	0.882945
215466_at	Hs.651558	---	Clone 23651 mRNA sequence	3.6822	3.46506	3.4041	3.53409	3.46506	3.51712	3.49958	-0.0175432	0.885428
213813_x_at	---	---	---	6.08402	6.1691	6.39911	6.05612	6.43712	6.21741	6.24662	0.0292062	0.885732
220898_at	---	---	---	5.82634	5.643	5.63566	5.80759	5.55753	5.70167	5.68256	-0.0191101	0.886544
AFFX-ThrX-3_at	---	---	---	7.9204	7.78142	7.87892	7.86915	7.83441	7.86025	7.85178	-0.00846607	0.886887
213662_at	---	---	---	2.73283	2.83158	2.58467	2.63379	2.83542	2.71636	2.73461	0.0182464	0.888126
216730_at	Hs.590753	---	CDNA: FLJ20908 fis, clone ADSE00417	5.30369	5.28116	5.11072	5.13612	5.29759	5.23186	5.21686	-0.0149975	0.889228
216771_at	Hs.587967	---	CDNA: FLJ21541 fis, clone COL06166	2.8466	3.05295	2.76241	2.86591	2.9435	2.88732	2.9047	0.0173871	0.889526
208139_s_at	---	---	---	2.94116	3.02868	3.12317	3.01354	3.02852	3.031	3.02103	-0.00997399	0.892814
220897_at	---	---	---	2.6312	2.73246	2.68382	2.66804	2.70855	2.68249	2.68829	0.00579734	0.895648
219524_s_at	---	---	---	3.63826	3.44734	3.41298	3.27758	3.67287	3.49953	3.47522	-0.0243041	0.897105
213685_at	Hs.592549	---	Gene from PAC 886K2, chromosome 1	6.81861	6.63573	6.5983	6.75414	6.58398	6.68421	6.66906	-0.0151508	0.897662
213832_at	Hs.23729	---	MRNA; cDNA DKFZp547P042 (from clone DKFZp547P042)	3.66624	3.62559	3.84956	3.55071	3.83819	3.7138	3.69445	-0.0193487	0.898287
220882_at	---	---	---	4.07948	4.17564	4.182	3.98664	4.34257	4.14571	4.16461	0.0189014	0.900721
216691_at	Hs.636449	---	MRNA; cDNA DKFZp434A1422 (from clone DKFZp434A1422)	3.31091	3.30676	3.33627	3.30785	3.33212	3.31798	3.31998	0.00200407	0.901855
213403_at	Hs.603993	---	Clone 23908 mRNA sequence	4.57277	4.85768	4.70453	4.65621	4.73774	4.71166	4.69697	-0.0146868	0.902709
216556_x_at	---	---	---	4.05429	3.96552	4.03525	3.97778	4.04753	4.01835	4.01266	-0.00569511	0.904045
222178_s_at	---	---	---	2.81594	2.73579	2.71943	2.87883	2.65897	2.75705	2.7689	0.0118463	0.904175
210748_at	---	---	---	3.1577	3.21133	3.17137	3.06803	3.31707	3.18013	3.19255	0.0124169	0.904389
217018_at	---	---	---	3.98975	3.53501	3.64536	3.78124	3.71109	3.72337	3.74616	0.0227926	0.906585
216429_at	Hs.612904	---	CDNA: FLJ21769 fis, clone COLF7354	4.4014	4.65674	4.49077	4.50444	4.50393	4.51631	4.50418	-0.0121249	0.908032
216613_at	Hs.538604	---	MRNA; cDNA DKFZp566L0824 (from clone DKFZp566L0824)	2.54494	2.67215	2.60055	2.55368	2.67432	2.60588	2.614	0.008118	0.9091
216406_at	---	---	---	2.67127	2.71622	2.71622	2.61681	2.80336	2.70124	2.71008	0.00884444	0.910203
216514_at	---	---	---	3.86642	3.83457	3.90059	3.79615	3.92534	3.86719	3.86075	-0.00644748	0.912615
207596_at	---	---	---	2.81794	2.64862	2.96706	2.84775	2.80229	2.8112	2.82502	0.0138153	0.915588
215077_at	---	---	---	3.51858	3.08619	3.17198	3.30135	3.25366	3.25892	3.2775	0.0185854	0.920572
216151_at	Hs.636855	---	CDNA FLJ11547 fis, clone HEMBA1002934	2.57799	2.46857	2.6202	2.43439	2.65502	2.55559	2.5447	-0.0108818	0.920857
217694_at	---	---	---	2.62321	2.6374	2.66217	2.56331	2.70659	2.64093	2.63495	-0.00597606	0.920885
207917_at	---	---	---	5.19267	5.33885	5.14012	5.17874	5.25161	5.22388	5.21517	-0.00870449	0.921609
222291_at	---	---	---	4.04736	3.84475	3.87066	4.1671	3.71476	3.92092	3.94093	0.0200103	0.921764
220695_at	---	---	---	3.49357	3.70653	3.74408	3.64679	3.62781	3.64806	3.6373	-0.0107616	0.921833
216567_at	---	---	---	3.95494	3.80654	3.92776	3.75935	4.06028	3.89641	3.90981	0.013398	0.922443
215347_at	Hs.593636	---	CDNA FLJ10265 fis, clone HEMBB1001014	3.60325	3.88957	3.41593	3.61199	3.6241	3.63625	3.61804	-0.0182084	0.924916
AFFX-r2-Bs-thr-5_s_at	---	---	---	6.26936	5.80352	6.33895	6.19578	6.12294	6.13728	6.15936	0.0220826	0.925937
212605_s_at	Hs.592692	---	AF034176 Human mRNA (Tripodis and Ragoussis) Homo sapiens cDNA clone ntcon5 contig	6.62031	6.55718	6.49979	6.4885	6.61668	6.55909	6.55259	-0.00650667	0.927225
221717_at	---	---	---	4.12894	3.91013	4.32438	4.17666	4.09607	4.12115	4.13636	0.0152137	0.929076
207472_at	---	---	---	2.6916	2.64965	3.03837	2.73503	2.88296	2.79321	2.80899	0.0157868	0.931183
215421_at	Hs.66163	---	Clone 23636 mRNA sequence	4.80936	4.55826	4.71928	4.69209	4.68158	4.69564	4.68684	-0.0087989	0.93197
91682_at	---	---	---	6.25452	6.2199	6.30803	6.19514	6.31642	6.26082	6.25578	-0.00504193	0.933956
41512_at	Hs.530940	---	Transcribed locus	6.95671	6.95841	7.05102	7.04024	6.92738	6.98871	6.98381	-0.00490194	0.938179
217038_at	---	---	---	3.95638	4.24931	4.20798	4.07874	4.21823	4.13789	4.14848	0.0105929	0.939775
220702_at	---	---	---	5.85864	5.83896	5.84316	5.9842	5.72476	5.84692	5.85448	0.00755921	0.942788
217672_x_at	---	---	---	6.81818	6.80137	6.6895	6.74667	6.80137	6.76968	6.77402	0.00433602	0.943139
216948_at	---	---	---	2.5625	2.6475	2.53365	2.54431	2.61058	2.58122	2.57744	-0.00377441	0.945186
202970_at	Hs.594717	---	MRNA; cDNA DKFZp667B0924 (from clone DKFZp667B0924)	6.77501	6.71671	6.91054	6.78114	6.83179	6.80075	6.80647	0.00571053	0.945188
222296_at	Hs.32043	---	Transcribed locus, weakly similar to NP_001034889.1 protein LOC650767 [Homo sapiens]	3.63514	3.8123	3.63514	3.58833	3.8171	3.6942	3.70271	0.00851894	0.945315
214238_at	Hs.596282	---	Clone DT1P1B6 mRNA, CAG repeat region	7.21062	7.136	6.67356	6.94917	7.03387	7.00673	6.99152	-0.0152042	0.949051
207799_x_at	---	---	---	5.09531	5.3721	5.02969	5.15187	5.19841	5.1657	5.17514	0.00944125	0.949231
221038_at	Hs.621367	---	PRO1942	3.55763	3.38326	3.50947	3.65492	3.33058	3.48345	3.49275	0.0093001	0.950602
221179_at	---	---	---	5.6648	5.76933	5.48366	5.64145	5.65156	5.63927	5.64651	0.0072383	0.950689
215311_at	Hs.547458	---	MRNA full length insert cDNA clone EUROIMAGE 21920	4.77624	4.45899	4.37692	4.75879	4.34542	4.53738	4.5521	0.0147186	0.950888
205728_at	Hs.537002	---	CDNA clone IMAGE:4811759	4.2122	4.48467	4.7305	4.41846	4.55974	4.47579	4.4891	0.0133128	0.951187
212608_s_at	Hs.592692	---	AF034176 Human mRNA (Tripodis and Ragoussis) Homo sapiens cDNA clone ntcon5 contig	7.93721	7.73762	7.69507	7.76993	7.823	7.78997	7.79647	0.00650216	0.951455
215939_at	Hs.636867	---	CDNA FLJ12359 fis, clone MAMMA1002355	3.16977	3.02138	3.29478	3.11354	3.19684	3.16197	3.15519	-0.00678381	0.953275
217571_at	---	---	---	3.2516	3.15777	3.35501	3.3286	3.16903	3.25479	3.24882	-0.0059754	0.953595
AFFX-TrpnX-3_at	---	---	---	2.60436	2.66173	2.66523	2.67044	2.621	2.64377	2.64572	0.00195011	0.954445
213532_at	---	---	---	8.25288	8.49772	8.37098	8.29792	8.46319	8.37386	8.38056	0.0066959	0.955332
213792_s_at	---	---	---	6.52977	6.54014	6.71414	6.59158	6.60708	6.59468	6.59933	0.00464234	0.955957
217540_at	Hs.598134	---	Transcribed locus	4.1993	3.84042	4.11996	4.00128	4.08849	4.05323	4.04488	-0.00834418	0.957501
216263_s_at	---	---	---	4.62489	4.43358	4.5456	4.73541	4.35225	4.53469	4.54383	0.00913878	0.957981
213710_s_at	Hs.635459	---	Transcribed locus	5.57691	5.40159	5.49768	5.44965	5.54289	5.49206	5.49627	0.00421387	0.958221
222080_s_at	Hs.604977	---	CDNA clone IMAGE:4865340	4.23731	4.14143	4.17166	4.18808	4.1747	4.18347	4.18139	-0.00208026	0.958557
213396_s_at	Hs.642676	---	Full-length cDNA clone CS0DJ012YG05 of T cells (Jurkat cell line) Cot 10-normalized of Homo sapiens (human)	7.74106	7.69822	7.71523	7.80879	7.62005	7.71817	7.71442	-0.00374892	0.961829
215183_at	Hs.612029	---	Clone HQ0072	2.84132	2.73473	2.85083	2.82792	2.78487	2.80896	2.80639	-0.00256754	0.962762
213739_at	Hs.458447	---	CDNA clone IMAGE:4801297	5.83241	5.92751	5.84209	5.86395	5.86689	5.86734	5.86542	-0.00192011	0.963851
213960_at	Hs.526470	---	CDNA FLJ37610 fis, clone BRCOC2011398	3.70202	3.61341	3.9172	3.90272	3.60134	3.74421	3.75203	0.00782082	0.964483
209764_at	Hs.276808	---	CDNA FLJ43371 fis, clone NTONG2005969	6.33455	6.47025	6.25451	6.43962	6.25632	6.3531	6.34797	-0.00513223	0.964486
222078_at	Hs.284171	---	Transcribed locus	3.58208	3.33316	3.3308	3.28559	3.55923	3.41535	3.42241	0.00706627	0.964984
220874_at	---	---	---	3.4862	3.32354	3.7094	3.43193	3.56694	3.50638	3.49943	-0.00694645	0.96662
217210_at	---	---	---	3.71026	3.67222	3.55096	3.62685	3.65641	3.64448	3.64163	-0.0028503	0.966748
221120_at	---	---	---	4.24368	4.47791	4.24211	4.32612	4.30823	4.32123	4.31717	-0.00405998	0.970564
AFFX-r2-Bs-lys-M_at	---	---	---	5.67374	5.28483	5.46304	5.5791	5.38136	5.47387	5.48023	0.0063625	0.971271
220667_at	---	---	---	3.7244	3.57027	3.74475	3.83644	3.53221	3.67981	3.68433	0.00452006	0.975179
208082_x_at	---	---	---	8.54889	8.57193	8.38115	8.48492	8.52145	8.50065	8.50318	0.00252952	0.976409
215317_at	Hs.547458	---	MRNA full length insert cDNA clone EUROIMAGE 21920	2.9247	3.07354	3.07354	2.91433	3.13969	3.02392	3.02701	0.00308744	0.978516
216050_at	Hs.406847	---	CDNA: FLJ20931 fis, clone ADSE01282	2.64685	2.50634	2.59311	2.56331	2.60368	2.5821	2.5835	0.00139836	0.981294
215422_at	Hs.592817	---	Cri-du-chat region mRNA, clone NIBB11	3.07536	2.97196	2.94663	2.95653	3.04242	2.99798	2.99947	0.00149107	0.981755
AFFX-DapX-M_at	---	---	---	9.30199	9.07169	9.2512	9.22447	9.18779	9.2083	9.20613	-0.00217055	0.98251
216770_at	Hs.587799	---	CDNA: FLJ21672 fis, clone COL09025	3.42582	3.4245	3.21911	3.31442	3.40271	3.35648	3.35857	0.00209026	0.983756
220969_s_at	---	---	---	6.55599	6.48459	6.87766	6.67981	6.60595	6.63941	6.64288	0.0034652	0.983929
220875_at	---	---	---	4.01641	4.17262	4.06577	4.16108	4.01232	4.08493	4.0867	0.00177192	0.983988
AFFX-r2-Bs-dap-5_at	---	---	---	7.75281	7.26695	7.90752	7.64084	7.65405	7.64243	7.64745	0.00502065	0.98519
217549_at	Hs.527860	---	Transcribed locus	6.0615	6.19591	6.12278	6.1508	6.1007	6.12673	6.12575	-0.000978662	0.986558
216664_at	Hs.306443	---	MRNA; cDNA DKFZp434C2021 (from clone DKFZp434C2021)	2.82081	3.22054	3.20807	3.1228	3.03837	3.08314	3.08058	-0.00255736	0.989089
216797_at	Hs.612922	---	CDNA: FLJ23194 fis, clone REC00490	3.17341	3.48076	3.21067	3.39986	3.17299	3.28828	3.28643	-0.00185562	0.990962
222321_at	---	---	---	4.16292	3.88671	3.737	3.93945	3.92129	3.92888	3.93037	0.00149544	0.99318
215885_at	---	---	---	3.33002	3.4373	3.46115	3.39484	3.42322	3.40949	3.40903	-0.000460552	0.993627
215191_at	Hs.636888	---	CDNA FLJ14085 fis, clone HEMBB1002534	6.48818	6.83413	6.53422	6.70987	6.53044	6.61884	6.62016	0.00131193	0.993785
217521_at	Hs.596165	---	Transcribed locus	4.04112	3.98664	3.93183	4.14492	3.82984	3.98653	3.98738	0.000852181	0.99496
216728_at	Hs.539655	---	MRNA; cDNA DKFZp434D179 (from clone DKFZp434D179)	3.09869	3.25148	3.3398	3.18893	3.27226	3.22999	3.2306	0.000608761	0.995342
215507_x_at	Hs.650035	---	Transcribed locus	4.73144	4.46294	4.44537	4.65711	4.43713	4.54658	4.54712	0.000536695	0.997278
AFFX-r2-Bs-thr-M_s_at	---	---	---	7.60003	7.35052	7.56412	7.61542	7.3953	7.50489	7.50536	0.000470968	0.997332
214711_at	Hs.369624	15E1.2	hypothetical protein LOC283459	6.90159	6.82053	7.02159	6.83725	6.87884	6.91457	6.85804	-0.0565292	0.515903
214826_at	Hs.572993	2'-PDE	2'-phosphodiesterase	2.9744	2.68832	2.94418	3.16081	2.92813	2.86896	3.04447	0.175505	0.314866
214186_s_at	Hs.132807	3.8-1	MHC class I mRNA fragment 3.8-1	4.68052	4.71861	4.62248	4.77552	4.93502	4.67387	4.85527	0.181398	0.0797801
213266_at	Hs.584887	76P	Gamma tubulin ring complex protein (76p gene)	7.84525	7.92213	7.70688	7.78713	7.85075	7.82475	7.81894	-0.0058083	0.949637
211337_s_at	Hs.584887	76P	gamma tubulin ring complex protein (76p gene)	7.1054	7.32722	7.29893	7.28167	7.20945	7.24385	7.24556	0.00170762	0.986637
221217_s_at	Hs.459842	A2BP1	ataxin 2-binding protein 1	7.29938	6.96944	6.54291	6.9815	7.02214	6.93724	7.00182	0.0645752	0.834227
217757_at	Hs.212838	A2M	alpha-2-macroglobulin	6.63573	6.42488	7.30778	6.59946	6.31914	6.78946	6.4593	-0.330162	0.425801
219488_at	Hs.105956	A4GALT	alpha 1,4-galactosyltransferase (globotriaosylceramide synthase)	5.33366	5.42084	5.34817	5.51819	5.48248	5.36756	5.50034	0.13278	0.037755
221131_at	Hs.278960	A4GNT	alpha-1,4-N-acetylglucosaminyltransferase	4.1475	4.3386	4.27399	4.45809	4.26944	4.25336	4.36377	0.110403	0.354098
218075_at	Hs.369144	AAAS	achalasia, adrenocortical insufficiency, alacrimia (Allgrove, triple-A)	8.02056	7.96081	7.95863	7.977	8.13975	7.98	8.05837	0.0783749	0.320906
218434_s_at	Hs.169054	AACS	acetoacetyl-CoA synthetase	7.72504	7.91178	7.90685	8.10244	8.09634	7.84789	8.09939	0.251499	0.0505073
205969_at	Hs.506908	AADAC	arylacetamide deacetylase (esterase)	3.83093	3.87307	3.96584	3.89433	4.12652	3.88995	4.01042	0.120472	0.317365
214998_at	Hs.468878	AAK1	AP2 associated kinase 1	3.05357	2.9869	3.06628	3.23116	2.95466	3.03558	3.09291	0.0573222	0.631862
214956_at	Hs.468878	AAK1	AP2 associated kinase 1	3.08608	2.87653	3.27146	3.04524	3.22653	3.07803	3.13588	0.0578585	0.744678
211186_s_at	Hs.468878	AAK1	AP2 associated kinase 1	4.83927	4.84305	4.83927	4.65325	5.0199	4.84053	4.83658	-0.00395507	0.978728
205434_s_at	Hs.651153	AAK1 /// LOC647217	AP2 associated kinase 1 /// hypothetical protein LOC647217	8.16437	8.11781	8.05115	8.02903	7.86793	8.11111	7.94848	-0.162633	0.113843
205435_s_at	Hs.651153	AAK1 /// LOC647217	AP2 associated kinase 1 /// hypothetical protein LOC647217	5.48792	5.417	5.61797	5.49078	5.46996	5.50763	5.48037	-0.0272585	0.744767
201511_at	Hs.83347	AAMP	angio-associated, migratory cell protein	8.89903	8.8297	8.73368	8.76906	8.82208	8.8208	8.79557	-0.0252323	0.72366
207225_at	Hs.431417	AANAT	arylalkylamine N-acetyltransferase	3.12462	3.17108	3.27813	3.13969	3.22985	3.19128	3.18477	-0.00650594	0.929415
201000_at	Hs.315137	AARS	alanyl-tRNA synthetase	10.0431	10.0826	10.0138	10.2308	10.0311	10.0465	10.131	0.0844676	0.362123
222064_s_at	Hs.317403	AARSD1	alanyl-tRNA synthetase domain containing 1	7.72066	7.58654	7.56643	7.6102	7.53058	7.62455	7.57039	-0.0541547	0.490854
202169_s_at	Hs.524009	AASDHPPT	aminoadipate-semialdehyde dehydrogenase-phosphopantetheinyl transferase	9.75645	9.62741	9.59993	9.71067	9.49857	9.66126	9.60462	-0.056645	0.612857
202170_s_at	Hs.524009	AASDHPPT	aminoadipate-semialdehyde dehydrogenase-phosphopantetheinyl transferase	8.75019	8.60093	8.57752	8.73174	8.56388	8.64288	8.64781	0.00492813	0.961378
210852_s_at	Hs.156738	AASS	aminoadipate-semialdehyde synthase	6.75483	6.86243	6.60961	7.28167	7.26101	6.74229	7.27134	0.529047	0.0113866
214829_at	Hs.156738	AASS	aminoadipate-semialdehyde synthase	5.78934	5.5553	5.48301	5.9883	5.70373	5.60922	5.84602	0.2368	0.234669
209165_at	Hs.195740	AATF	apoptosis antagonizing transcription factor	8.84595	8.81008	8.85544	8.8387	8.8045	8.83715	8.8216	-0.0155547	0.529107
205986_at	Hs.514575	AATK	apoptosis-associated tyrosine kinase	6.39052	6.36479	6.26154	6.45427	6.52918	6.33895	6.49173	0.152775	0.0781607
209459_s_at	Hs.336768	ABAT	4-aminobutyrate aminotransferase	7.60995	7.00671	6.61139	6.9033	6.45507	7.07602	6.67918	-0.396834	0.404857
209460_at	Hs.336768	ABAT	4-aminobutyrate aminotransferase	7.71159	7.14642	6.9364	7.23621	6.95076	7.2648	7.09348	-0.171321	0.626643
206527_at	Hs.336768	ABAT	4-aminobutyrate aminotransferase	4.91383	4.23816	4.47811	4.52417	4.85034	4.54337	4.68726	0.143888	0.645915
218991_at	Hs.591183	ABC1	amplified in breast cancer 1	7.67701	7.63999	7.60693	7.70642	7.68796	7.64131	7.69719	0.0558816	0.130484
65493_at	Hs.591183	ABC1	amplified in breast cancer 1	6.50494	6.50603	6.40318	6.5369	6.53179	6.47138	6.53435	0.0629662	0.248397
215869_at	Hs.429294	ABCA1	ATP-binding cassette, sub-family A (ABC1), member 1	4.42406	4.33927	4.20058	4.61757	4.68621	4.3213	4.65189	0.330585	0.0328632
203505_at	Hs.429294	ABCA1	ATP-binding cassette, sub-family A (ABC1), member 1	8.06199	8.07892	8.22278	8.17679	7.91448	8.12123	8.04563	-0.0755977	0.566918
215876_at	Hs.429294	ABCA1	ATP-binding cassette, sub-family A (ABC1), member 1	3.62887	3.66	3.61542	3.62425	3.67734	3.63476	3.6508	0.0160316	0.582719
203504_s_at	Hs.429294	ABCA1	ATP-binding cassette, sub-family A (ABC1), member 1	7.35566	7.45229	7.62697	7.66273	7.23614	7.4783	7.44943	-0.0288705	0.888378
216066_at	Hs.429294	ABCA1	ATP-binding cassette, sub-family A (ABC1), member 1	4.17505	3.94567	4.07824	4.18237	3.96409	4.06632	4.07323	0.00691	0.957078
220159_at	Hs.428360	ABCA11	ATP-binding cassette, sub-family A (ABC1), member 11 (pseudogene)	5.81643	5.44918	5.66354	5.44659	5.39818	5.64305	5.42239	-0.220661	0.209811
215465_at	Hs.134585	ABCA12	ATP-binding cassette, sub-family A (ABC1), member 12	2.9744	2.883	2.98838	2.94859	2.79619	2.94859	2.87239	-0.0762023	0.362
210100_s_at	Hs.421202	ABCA2	ATP-binding cassette, sub-family A (ABC1), member 2	4.91795	4.99745	4.69864	4.83811	5.02307	4.87135	4.93059	0.0592421	0.689147
210099_at	Hs.421202	ABCA2	ATP-binding cassette, sub-family A (ABC1), member 2	4.04125	3.98136	3.84117	3.81991	4.00056	3.9546	3.91024	-0.0443596	0.692845
212772_s_at	Hs.421202	ABCA2	ATP-binding cassette, sub-family A (ABC1), member 2	6.10062	6.13497	6.04685	6.10062	6.09596	6.09415	6.09829	0.00414416	0.90842
204343_at	Hs.26630	ABCA3	ATP-binding cassette, sub-family A (ABC1), member 3	6.15989	6.28479	6.24265	6.4942	6.64608	6.22911	6.57014	0.341035	0.0190783
210082_at	Hs.416707	ABCA4	ATP-binding cassette, sub-family A (ABC1), member 4	5.99812	6.37118	5.76873	6.03223	5.92375	6.04601	5.97799	-0.0680234	0.786899
213353_at	Hs.421474	ABCA5	ATP-binding cassette, sub-family A (ABC1), member 5	5.71682	6.0982	5.79234	5.53767	5.58706	5.86912	5.56236	-0.306756	0.136281
217504_at	Hs.647403	ABCA6	ATP-binding cassette, sub-family A (ABC1), member 6	2.68013	2.89384	2.73042	2.90301	2.8839	2.76813	2.89345	0.125324	0.230738
219577_s_at	Hs.134514	ABCA7	ATP-binding cassette, sub-family A (ABC1), member 7	6.45051	6.53353	6.42355	6.35811	6.34812	6.4692	6.35311	-0.116087	0.073363
204719_at	Hs.58351	ABCA8	ATP-binding cassette, sub-family A (ABC1), member 8	2.90694	2.7804	2.98697	2.82492	2.90311	2.89144	2.86402	-0.0274252	0.762596
209993_at	Hs.489033	ABCB1	ATP-binding cassette, sub-family B (MDR/TAP), member 1	3.03837	3.06485	3.08608	3.23127	3.02511	3.0631	3.12819	0.0650911	0.469716
209994_s_at	Hs.489033	ABCB1 /// ABCB4	ATP-binding cassette, sub-family B (MDR/TAP), member 1 /// ATP-binding cassette, sub-family B (MDR/TAP), member 4	5.78884	6.32673	5.61883	5.15262	5.67003	5.91147	5.41132	-0.500141	0.233601
211224_s_at	Hs.158316	ABCB11	ATP-binding cassette, sub-family B (MDR/TAP), member 11	3.98119	4.10851	4.11039	4.14647	4.18757	4.0667	4.16702	0.100321	0.178188
208288_at	Hs.158316	ABCB11	ATP-binding cassette, sub-family B (MDR/TAP), member 11	2.82538	2.9951	2.85087	2.87149	2.95008	2.89045	2.91079	0.0203353	0.801915
207819_s_at	Hs.287827	ABCB4	ATP-binding cassette, sub-family B (MDR/TAP), member 4	6.40225	6.73382	6.27967	6.1508	6.33068	6.47191	6.24074	-0.231172	0.305443
203191_at	Hs.107911	ABCB6	ATP-binding cassette, sub-family B (MDR/TAP), member 6	4.03535	4.15161	4.04962	4.17886	4.21864	4.07886	4.19875	0.119896	0.0941127
203192_at	Hs.107911	ABCB6	ATP-binding cassette, sub-family B (MDR/TAP), member 6	6.1346	6.19729	6.31512	6.24297	6.09233	6.21567	6.16765	-0.0480192	0.624836
209620_s_at	Hs.370480	ABCB7	ATP-binding cassette, sub-family B (MDR/TAP), member 7	8.44504	8.65764	8.54517	8.68424	8.77428	8.54928	8.72926	0.179975	0.127699
206317_s_at	Hs.647118	ABCB8	ATP-binding cassette, sub-family B (MDR/TAP), member 8	5.63184	5.38504	5.49535	5.56627	5.57275	5.50407	5.56951	0.065435	0.52899
207321_s_at	Hs.511951	ABCB9	ATP-binding cassette, sub-family B (MDR/TAP), member 9	4.38222	4.54226	4.42243	4.53938	4.60862	4.44897	4.574	0.125031	0.159753
214209_s_at	Hs.511951	ABCB9	ATP-binding cassette, sub-family B (MDR/TAP), member 9	4.27081	4.40604	4.5138	4.66732	4.44308	4.39688	4.5552	0.158314	0.289537
202805_s_at	Hs.391464	ABCC1	ATP-binding cassette, sub-family C (CFTR/MRP), member 1	7.61226	7.65733	7.59702	7.85907	7.73714	7.62221	7.79811	0.175903	0.0411658
202804_at	Hs.391464	ABCC1	ATP-binding cassette, sub-family C (CFTR/MRP), member 1	8.85966	9.01408	8.84537	9.17744	9.10946	8.90637	9.14345	0.237076	0.0495043
213485_s_at	Hs.55879	ABCC10	ATP-binding cassette, sub-family C (CFTR/MRP), member 10	7.78832	7.74996	7.78801	7.70847	7.60505	7.77543	7.65676	-0.11867	0.0660697
215873_x_at	Hs.55879	ABCC10	ATP-binding cassette, sub-family C (CFTR/MRP), member 10	7.17522	7.21612	7.05745	7.08013	7.03778	7.1496	7.05896	-0.090638	0.24818
206155_at	Hs.368243	ABCC2	ATP-binding cassette, sub-family C (CFTR/MRP), member 2	4.12708	3.82924	3.90007	4.27584	4.07397	3.95213	4.17491	0.222777	0.205455
214979_at	Hs.463421	ABCC3	ATP-binding cassette, sub-family C (CFTR/MRP), member 3	3.64097	3.76777	3.83991	3.92986	3.97416	3.74955	3.95201	0.202462	0.0780488
208161_s_at	Hs.463421	ABCC3	ATP-binding cassette, sub-family C (CFTR/MRP), member 3	4.16074	4.11803	3.87982	4.22239	4.39373	4.05286	4.30806	0.255199	0.143663
209641_s_at	Hs.463421	ABCC3	ATP-binding cassette, sub-family C (CFTR/MRP), member 3	5.00318	4.91879	4.58655	4.81426	4.84163	4.83617	4.82795	-0.00822546	0.96326
203196_at	Hs.508423	ABCC4	ATP-binding cassette, sub-family C (CFTR/MRP), member 4	6.74384	6.80066	7.02159	7.03263	6.60152	6.85536	6.81707	-0.0382886	0.85642
209380_s_at	Hs.368563	ABCC5	ATP-binding cassette, sub-family C (CFTR/MRP), member 5	7.87553	7.86875	7.78664	7.74436	7.75384	7.84364	7.7491	-0.0945406	0.083804
208480_s_at	Hs.442182	ABCC6	ATP-binding cassette, sub-family C (CFTR/MRP), member 6	4.84946	4.71116	4.75326	4.95113	5.08728	4.7713	5.0192	0.247908	0.0429616
215559_at	Hs.442182	ABCC6	ATP-binding cassette, sub-family C (CFTR/MRP), member 6	3.79429	4.07173	3.88671	3.98664	3.93208	3.91758	3.95936	0.0417866	0.722821
210246_s_at	Hs.54470	ABCC8	ATP-binding cassette, sub-family C (CFTR/MRP), member 8	4.59464	4.48948	4.59078	4.55643	4.62373	4.5583	4.59008	0.0317846	0.577557
210245_at	Hs.54470	ABCC8	ATP-binding cassette, sub-family C (CFTR/MRP), member 8	3.88265	4.12557	4.1515	3.83779	4.23279	4.05324	4.03529	-0.0179521	0.928464
208462_s_at	Hs.446050	ABCC9	ATP-binding cassette, sub-family C (CFTR/MRP), member 9	2.99619	3.23152	3.21103	3.20152	3.41777	3.14625	3.30964	0.163398	0.286161
208562_s_at	Hs.446050	ABCC9	ATP-binding cassette, sub-family C (CFTR/MRP), member 9	3.71654	3.70484	4.14301	3.69972	3.76022	3.85479	3.72997	-0.124825	0.5531
208561_at	Hs.446050	ABCC9	ATP-binding cassette, sub-family C (CFTR/MRP), member 9	2.89126	2.57142	2.95893	2.92059	2.63134	2.8072	2.77597	-0.0312345	0.878742
205142_x_at	Hs.159546	ABCD1	ATP-binding cassette, sub-family D (ALD), member 1	5.47087	5.47333	5.53774	5.40051	5.50526	5.49398	5.45289	-0.0410926	0.456508
216418_at	Hs.159546	ABCD1 /// LOC642762 /// LOC648897 /// LOC651123 /// LOC731115 /// LOC731915	ATP-binding cassette, sub-family D (ALD), member 1 /// similar to ATP-binding cassette sub-family D member 1 (Adrenoleukodystrophy protein) (ALDP) /// similar to ATP-binding cassette sub-family D member 1 (Adrenoleukodystrophy protein) (ALDP) /// similar to ATP-binding cassette sub-family D member 1 (Adrenoleukodystrophy protein) (ALDP) /// hypothetical protein LOC731115 /// similar to ATP-bindin…	3.31307	3.47037	3.38433	3.38792	3.30689	3.38926	3.34741	-0.0418525	0.571153
207583_at	Hs.591042	ABCD2	ATP-binding cassette, sub-family D (ALD), member 2	2.47664	2.53533	2.54593	2.51066	2.5686	2.5193	2.53963	0.0203253	0.604315
202850_at	Hs.76781	ABCD3	ATP-binding cassette, sub-family D (ALD), member 3	9.28706	9.25121	9.28675	9.31557	9.07707	9.275	9.19632	-0.078681	0.447247
203981_s_at	Hs.94395	ABCD4	ATP-binding cassette, sub-family D (ALD), member 4	7.8561	7.87908	7.80155	7.95406	7.93901	7.84557	7.94653	0.10096	0.0443116
203982_s_at	Hs.94395	ABCD4	ATP-binding cassette, sub-family D (ALD), member 4	4.35395	4.56521	4.55892	4.60597	4.60597	4.49269	4.60597	0.11328	0.295363
201872_s_at	Hs.12013	ABCE1	ATP-binding cassette, sub-family E (OABP), member 1	8.84108	8.88945	8.97714	9.19913	9.05337	8.90256	9.12625	0.22369	0.0580885
201873_s_at	Hs.12013	ABCE1	ATP-binding cassette, sub-family E (OABP), member 1	8.18369	8.24918	8.41715	8.50566	8.38843	8.28334	8.44704	0.163706	0.199545
200045_at	---	ABCF1	ATP-binding cassette, sub-family F (GCN20), member 1 /// ATP-binding cassette, sub-family F (GCN20), member 1	8.88402	8.91168	8.86305	8.9551	9.04744	8.88625	9.00127	0.115021	0.0597829
207623_at	Hs.438823	ABCF2	ATP-binding cassette, sub-family F (GCN20), member 2	3.26701	3.25148	3.11287	3.32269	3.43162	3.21045	3.37716	0.166703	0.113259
209247_s_at	Hs.438823	ABCF2	ATP-binding cassette, sub-family F (GCN20), member 2	7.92262	7.73729	7.91621	7.85324	7.70553	7.85871	7.77938	-0.0793219	0.468421
207622_s_at	Hs.438823	ABCF2	ATP-binding cassette, sub-family F (GCN20), member 2	7.46093	7.24632	7.41618	7.54729	7.2801	7.37448	7.4137	0.0392201	0.783434
209246_at	Hs.438823	ABCF2	ATP-binding cassette, sub-family F (GCN20), member 2	6.75897	6.73945	6.64534	6.72411	6.67773	6.71459	6.70092	-0.0136684	0.796284
214232_at	Hs.438823	ABCF2	ATP-binding cassette, sub-family F (GCN20), member 2	5.70373	5.51689	5.52397	5.66354	5.52524	5.58153	5.59439	0.0128594	0.90013
202394_s_at	Hs.361323	ABCF3	ATP-binding cassette, sub-family F (GCN20), member 3	7.21424	7.23986	7.1058	7.07607	7.22815	7.18663	7.15211	-0.0345242	0.686633
204567_s_at	Hs.124649	ABCG1	ATP-binding cassette, sub-family G (WHITE), member 1	2.91125	2.91109	2.99441	2.96604	2.84183	2.93892	2.90394	-0.0349807	0.592189
211113_s_at	Hs.124649	ABCG1	ATP-binding cassette, sub-family G (WHITE), member 1	4.50111	4.2932	4.316	4.44314	4.34752	4.3701	4.39533	0.0252257	0.802064
209735_at	Hs.480218	ABCG2	ATP-binding cassette, sub-family G (WHITE), member 2	8.45226	9.05942	8.61393	8.59106	8.5573	8.70854	8.57418	-0.134357	0.607109
207593_at	Hs.126378	ABCG4	ATP-binding cassette, sub-family G (WHITE), member 4	4.9422	4.89477	4.78207	4.89215	4.95896	4.87301	4.92555	0.0525401	0.485188
220383_at	Hs.132992	ABCG5	ATP-binding cassette, sub-family G (WHITE), member 5 (sterolin 1)	2.87618	3.31105	3.38953	3.29067	3.37406	3.19225	3.33237	0.140115	0.549592
218633_x_at	Hs.477115	ABHD10	abhydrolase domain containing 10	7.76109	7.8094	7.81745	7.74373	7.9286	7.79598	7.83616	0.0401857	0.618245
221927_s_at	Hs.647045	ABHD11	abhydrolase domain containing 11	7.58822	7.64448	7.54814	7.49633	7.66295	7.59361	7.57964	-0.013974	0.85815
210006_at	Hs.534400	ABHD14A	abhydrolase domain containing 14A	6.08878	6.01163	5.87929	6.00723	6.02336	5.99323	6.01529	0.0220606	0.798685
87100_at	Hs.122337	ABHD2	abhydrolase domain containing 2	6.05809	5.50803	5.61525	5.43152	5.19509	5.72712	5.3133	-0.413819	0.175835
63825_at	Hs.122337	ABHD2	abhydrolase domain containing 2	7.57991	7.21592	7.27059	7.25204	7.01999	7.35547	7.13601	-0.219458	0.287086
221815_at	Hs.122337	ABHD2	abhydrolase domain containing 2	7.44455	7.07565	7.09244	7.33568	6.71791	7.20421	7.0268	-0.177417	0.568321
205566_at	Hs.122337	ABHD2	abhydrolase domain containing 2	6.39768	6.14974	6.18567	6.3008	6.18713	6.24436	6.24396	-0.000399333	0.997294
213017_at	Hs.397978	ABHD3	abhydrolase domain containing 3	6.49612	6.64537	6.56273	6.64777	6.45589	6.56807	6.55183	-0.0162405	0.869243
218581_at	Hs.445665	ABHD4	abhydrolase domain containing 4	8.36833	8.37531	8.36416	8.2727	8.36564	8.36927	8.31917	-0.0500965	0.246591
213805_at	Hs.19385	ABHD5	abhydrolase domain containing 5	5.06636	4.97907	4.80547	5.17665	5.01399	4.9503	5.09532	0.145015	0.300141
213935_at	Hs.19385	ABHD5	abhydrolase domain containing 5	4.34473	4.2278	4.57387	4.50685	4.35542	4.38213	4.43113	0.049001	0.754183
218739_at	Hs.19385	ABHD5	abhydrolase domain containing 5	5.61767	5.36858	5.55428	5.58574	5.4103	5.51351	5.49802	-0.015488	0.902698
221552_at	Hs.476454	ABHD6	abhydrolase domain containing 6	5.89956	5.89516	5.79911	6.04342	5.95593	5.86461	5.99967	0.135061	0.0855455
221679_s_at	Hs.476454	ABHD6	abhydrolase domain containing 6	4.6188	4.71166	4.51231	4.89083	4.60354	4.61426	4.74719	0.13293	0.3829
45288_at	Hs.476454	ABHD6	abhydrolase domain containing 6	5.22253	5.18217	4.97584	5.15049	5.2293	5.12685	5.1899	0.0630487	0.583414
221678_at	Hs.476454	ABHD6	abhydrolase domain containing 6	3.51422	3.68521	3.47043	3.41319	3.70385	3.55662	3.55852	0.00190103	0.989833
219101_x_at	Hs.515664	ABHD8	abhydrolase domain containing 8	6.55879	6.57597	6.30272	6.3648	6.19965	6.47916	6.28222	-0.196935	0.225986
220013_at	Hs.156457	ABHD9	abhydrolase domain containing 9	5.94056	6.05608	6.00123	6.38476	6.31775	5.99929	6.35126	0.351967	0.00581858
209028_s_at	Hs.508148	ABI1	abl-interactor 1	7.61665	7.66286	7.7799	7.85276	7.74679	7.68647	7.79977	0.113308	0.223784
209027_s_at	Hs.508148	ABI1	abl-interactor 1	8.49133	8.51091	8.52826	8.70201	8.41189	8.51016	8.55695	0.0467838	0.696716
207268_x_at	Hs.471156	ABI2	abl interactor 2	8.70497	8.73165	8.78331	8.84291	8.81492	8.73997	8.82892	0.0889409	0.0663814
209856_x_at	Hs.471156	ABI2	abl interactor 2	7.64409	7.57203	7.6374	7.59284	7.57574	7.61784	7.58429	-0.0335536	0.349621
211793_s_at	Hs.471156	ABI2	abl interactor 2	8.87795	8.80271	8.89732	8.871	8.87629	8.85933	8.87365	0.014318	0.72671
216113_at	Hs.471156	ABI2	Abl interactor 2	4.74998	4.71705	4.71705	4.80273	4.6261	4.72803	4.71441	-0.0136123	0.852727
220518_at	Hs.477015	ABI3BP	ABI gene family, member 3 (NESH) binding protein	3.0045	3.09366	3.14256	3.06183	3.07398	3.08024	3.0679	-0.0123388	0.828917
202123_s_at	Hs.431048	ABL1	v-abl Abelson murine leukemia viral oncogene homolog 1	8.78137	8.945	8.84723	8.81333	8.88497	8.85787	8.84915	-0.00871973	0.904579
206411_s_at	Hs.591465	ABL2	v-abl Abelson murine leukemia viral oncogene homolog 2 (arg, Abelson-related gene)	4.28696	4.60909	4.73237	4.67773	4.68658	4.54281	4.68215	0.139347	0.475871
210461_s_at	Hs.438236	ABLIM1	actin binding LIM protein 1	7.15114	6.74344	6.85962	6.9697	6.6444	6.91807	6.80705	-0.111013	0.614178
200965_s_at	Hs.438236	ABLIM1	actin binding LIM protein 1	9.95118	9.82862	9.66116	9.91926	9.53585	9.81365	9.72755	-0.0861007	0.664133
215928_at	Hs.233404	ABLIM2	Actin binding LIM protein family, member 2	2.97678	3.1595	3.21218	2.92839	3.23887	3.11615	3.08363	-0.0325236	0.840035
205730_s_at	Hs.49688	ABLIM3	actin binding LIM protein family, member 3	4.78682	4.95488	4.93246	5.10495	4.91163	4.89139	5.00829	0.116901	0.323092
216929_x_at	Hs.561993	ABO	ABO blood group (transferase A, alpha 1-3-N-acetylgalactosaminyltransferase; transferase B, alpha 1-3-galactosyltransferase)	4.82156	5.02747	4.76807	5.01094	4.87424	4.87236	4.94259	0.0702223	0.58177
214504_at	Hs.561993	ABO	ABO blood group (transferase A, alpha 1-3-N-acetylgalactosaminyltransferase; transferase B, alpha 1-3-galactosyltransferase)	4.74147	4.50218	4.59551	4.54478	4.82707	4.61305	4.68593	0.0728729	0.634914
216716_at	Hs.561993	ABO	ABO blood group (transferase A, alpha 1-3-N-acetylgalactosaminyltransferase; transferase B, alpha 1-3-galactosyltransferase)	3.38049	3.68705	3.2227	3.38983	3.60381	3.43008	3.49682	0.0667399	0.752577
203559_s_at	Hs.647097	ABP1	amiloride binding protein 1 (amine oxidase (copper-containing))	3.48261	3.23595	3.25705	3.31898	3.35426	3.3252	3.33662	0.0114181	0.918538
214671_s_at	Hs.159306	ABR	active BCR-related gene	6.63021	6.68521	6.47001	6.69832	6.52693	6.59514	6.61262	0.0174798	0.878367
212895_s_at	Hs.159306	ABR	active BCR-related gene	8.07508	8.08849	7.80986	8.02531	7.92301	7.99114	7.97416	-0.0169846	0.899061
214084_x_at	Hs.159306	ABR	Active BCR-related gene	4.19645	3.97951	3.83386	3.87601	4.17849	4.00327	4.02725	0.0239776	0.900623
218405_at	Hs.254406	ABT1	activator of basal transcription 1	7.73084	7.73881	7.73569	7.76671	7.74898	7.73511	7.75784	0.0227282	0.0519486
213497_at	Hs.23361	ABTB2	ankyrin repeat and BTB (POZ) domain containing 2	6.0847	6.00353	5.99391	6.07266	6.11399	6.02738	6.09333	0.0659453	0.19979
214274_s_at	Hs.643487	ACAA1	acetyl-Coenzyme A acyltransferase 1 (peroxisomal 3-oxoacyl-Coenzyme A thiolase)	8.04667	7.98731	8.00617	8.00315	7.82292	8.01338	7.91304	-0.100345	0.25177
202025_x_at	Hs.643487	ACAA1	acetyl-Coenzyme A acyltransferase 1 (peroxisomal 3-oxoacyl-Coenzyme A thiolase)	7.72405	7.64035	7.63066	7.64035	7.6725	7.66502	7.65642	-0.00859737	0.844014
202002_at	Hs.200136	ACAA2	acetyl-Coenzyme A acyltransferase 2 (mitochondrial 3-oxoacyl-Coenzyme A thiolase)	6.4158	6.39456	6.37276	6.35843	6.58888	6.39437	6.47365	0.0792783	0.431095
202003_s_at	Hs.200136	ACAA2	acetyl-Coenzyme A acyltransferase 2 (mitochondrial 3-oxoacyl-Coenzyme A thiolase)	9.94461	9.89846	9.94874	9.94502	9.91598	9.9306	9.9305	-0.00010173	0.996812
214358_at	Hs.160556	ACACA	acetyl-Coenzyme A carboxylase alpha	4.57487	4.76574	4.78535	5.10724	5.03826	4.70865	5.07275	0.364097	0.0275042
212186_at	Hs.160556	ACACA	acetyl-Coenzyme A carboxylase alpha	8.72361	8.99249	8.80952	8.96902	8.96799	8.84188	8.9685	0.126628	0.304064
221928_at	Hs.234898	ACACB	acetyl-Coenzyme A carboxylase beta	5.27688	5.34032	5.22782	5.46788	5.40745	5.28167	5.43766	0.155988	0.0467496
49452_at	Hs.234898	ACACB	acetyl-Coenzyme A carboxylase beta	4.85135	4.83038	4.73158	4.70024	4.80108	4.80444	4.75066	-0.0537728	0.440953
43427_at	Hs.234898	ACACB	acetyl-Coenzyme A carboxylase beta	5.0736	5.08341	4.78148	4.78631	4.9521	4.9795	4.8692	-0.110293	0.493991
214584_x_at	Hs.234898	ACACB	acetyl-Coenzyme A carboxylase beta	4.81941	4.63209	4.63616	4.73111	4.73392	4.69589	4.73252	0.0366272	0.677289
219986_s_at	Hs.331141	ACAD10	acyl-Coenzyme A dehydrogenase family, member 10	6.22699	6.38225	6.22031	6.25395	6.25834	6.27652	6.25615	-0.0203703	0.78503
221669_s_at	Hs.14791	ACAD8	acyl-Coenzyme A dehydrogenase family, member 8	7.5791	7.71853	7.71258	7.78005	7.67531	7.67007	7.72768	0.0576117	0.473962
206068_s_at	Hs.471277	ACADL	acyl-Coenzyme A dehydrogenase, long chain	5.73031	5.93101	5.69914	5.66428	5.37249	5.78682	5.51838	-0.268435	0.158374
206069_s_at	Hs.471277	ACADL	acyl-Coenzyme A dehydrogenase, long chain	3.92264	3.81569	3.77845	3.84009	3.87843	3.83893	3.85926	0.020338	0.74735
202502_at	Hs.445040	ACADM	acyl-Coenzyme A dehydrogenase, C-4 to C-12 straight chain	8.68616	8.76188	8.77758	8.75447	8.59157	8.74187	8.67302	-0.0688505	0.402568
202366_at	Hs.507076	ACADS	acyl-Coenzyme A dehydrogenase, C-2 to C-3 short chain	6.09852	6.15377	5.92922	6.22084	6.19479	6.06051	6.20782	0.14731	0.191787
205355_at	Hs.81934	ACADSB	acyl-Coenzyme A dehydrogenase, short/branched chain	5.40132	5.41334	5.60235	5.33616	5.69516	5.47234	5.51566	0.0433247	0.801721
200710_at	Hs.437178	ACADVL	acyl-Coenzyme A dehydrogenase, very long chain	9.78071	9.87981	9.50433	9.60258	9.58291	9.72162	9.59275	-0.128868	0.440235
205412_at	Hs.232375	ACAT1	acetyl-Coenzyme A acetyltransferase 1 (acetoacetyl Coenzyme A thiolase)	8.09742	8.0539	8.18288	8.11947	8.02718	8.1114	8.07332	-0.0380773	0.569508
209608_s_at	Hs.571037	ACAT2	acetyl-Coenzyme A acetyltransferase 2 (acetoacetyl Coenzyme A thiolase)	8.64706	8.50199	8.62595	8.59647	8.76104	8.59167	8.67875	0.0870864	0.379515
202324_s_at	Hs.520207	ACBD3	acyl-Coenzyme A binding domain containing 3	8.98218	9.32467	9.37301	9.15798	9.38275	9.22662	9.27036	0.0437398	0.823245
202323_s_at	Hs.520207	ACBD3	acyl-Coenzyme A binding domain containing 3	8.78998	8.77812	8.88422	8.76898	8.85861	8.81744	8.8138	-0.00364568	0.951066
219413_at	Hs.110298	ACBD4	acyl-Coenzyme A binding domain containing 4	5.75223	6.07208	5.91714	5.8892	5.95745	5.91382	5.92333	0.00951005	0.942729
206690_at	Hs.368417	ACCN1	amiloride-sensitive cation channel 1, neuronal (degenerin)	3.53443	3.56254	3.62802	3.5825	3.68788	3.575	3.63519	0.0601909	0.339692
205156_s_at	Hs.274361	ACCN2	amiloride-sensitive cation channel 2, neuronal	6.22886	6.32041	6.24652	6.15702	6.10693	6.26526	6.13198	-0.133285	0.0466926
37953_s_at	Hs.274361	ACCN2	amiloride-sensitive cation channel 2, neuronal	5.12745	5.27876	5.17443	5.114	5.08673	5.19355	5.10037	-0.0931827	0.210102
207561_s_at	Hs.647113	ACCN3	amiloride-sensitive cation channel 3	3.79357	3.91013	3.88219	3.91382	3.81223	3.86196	3.86303	0.00106069	0.986803
221226_s_at	Hs.87469	ACCN4	amiloride-sensitive cation channel 4, pituitary	5.13161	5.24683	5.04109	5.3001	5.24971	5.13985	5.2749	0.135056	0.186369
204617_s_at	Hs.78019	ACD	adrenocortical dysplasia homolog (mouse)	7.94719	7.84796	7.87714	8.02544	7.98782	7.89077	8.00663	0.115865	0.0645885
209749_s_at	Hs.298469	ACE	angiotensin I converting enzyme (peptidyl-dipeptidase A) 1	3.51844	3.42805	3.5163	3.53018	3.35501	3.4876	3.44259	-0.0450014	0.594314
219962_at	Hs.178098	ACE2	angiotensin I converting enzyme (peptidyl-dipeptidase A) 2	2.7097	2.74802	2.75352	2.68604	2.71836	2.73708	2.7022	-0.0348804	0.202934
222257_s_at	Hs.178098	ACE2	angiotensin I converting enzyme (peptidyl-dipeptidase A) 2	3.89122	4.06132	3.76688	4.003	3.85767	3.90647	3.93034	0.0238676	0.858271
220951_s_at	Hs.499643	ACF	apobec-1 complementation factor	4.89482	4.79987	4.75562	5.14175	5.07496	4.81677	5.10836	0.291585	0.0155694
205377_s_at	Hs.154495	ACHE	acetylcholinesterase (Yt blood group)	5.17446	5.15005	5.22653	5.27476	5.1874	5.18368	5.23108	0.0473973	0.357279
205378_s_at	Hs.154495	ACHE	acetylcholinesterase (Yt blood group)	4.16814	4.16814	4.54895	4.18043	4.50901	4.29508	4.34472	0.0496436	0.823907
201715_s_at	Hs.124490	ACIN1	apoptotic chromatin condensation inducer 1	7.43525	7.75612	7.48179	7.48666	7.53525	7.55772	7.51096	-0.0467659	0.743804
201127_s_at	Hs.387567	ACLY	ATP citrate lyase	8.15948	8.23915	8.32455	8.35837	8.49833	8.24106	8.42835	0.18729	0.102909
210337_s_at	Hs.387567	ACLY	ATP citrate lyase	9.22731	9.13704	9.24517	9.2619	9.36347	9.20317	9.31268	0.109509	0.152665
201128_s_at	Hs.387567	ACLY	ATP citrate lyase	10.5017	10.5894	10.7115	10.7521	10.6802	10.6009	10.7162	0.115256	0.259001
218981_at	Hs.592269	ACN9	ACN9 homolog (S. cerevisiae)	6.73705	6.76669	6.80383	6.84387	6.93582	6.76919	6.88984	0.12065	0.0652885
207071_s_at	Hs.651276	ACO1 /// ANKRD15	aconitase 1, soluble /// ankyrin repeat domain 15	7.59448	7.52412	7.67117	7.73963	7.7057	7.59659	7.72267	0.126073	0.110866
200793_s_at	Hs.643610	ACO2	aconitase 2, mitochondrial	9.05419	9.01364	8.91532	9.041	8.9743	8.99438	9.00765	0.0132644	0.835859
214763_at	Hs.234786	ACOT11	acyl-CoA thioesterase 11	5.54834	5.38181	5.21352	5.45856	5.56556	5.38122	5.51206	0.13084	0.391499
202982_s_at	Hs.446685	ACOT2 /// ACOT1	acyl-CoA thioesterase 2 /// acyl-CoA thioesterase 1	6.28958	6.25539	6.22479	6.40966	6.30868	6.25658	6.35917	0.102586	0.105581
215728_s_at	Hs.126137	ACOT7	acyl-CoA thioesterase 7	6.90297	6.71263	6.90415	7.05569	7.12665	6.83991	7.09117	0.25125	0.0619523
208002_s_at	Hs.126137	ACOT7	acyl-CoA thioesterase 7	8.88398	8.76324	8.98092	9.17434	9.02382	8.87605	9.09908	0.223032	0.109106
204212_at	Hs.444776	ACOT8	acyl-CoA thioesterase 8	7.32702	7.21282	7.18954	7.22912	7.21606	7.24312	7.22259	-0.0205328	0.734
221641_s_at	Hs.298885	ACOT9	acyl-CoA thioesterase 9	8.88099	8.82972	9.04677	8.80772	8.87533	8.91916	8.84153	-0.0776326	0.443716
213501_at	Hs.464137	ACOX1	acyl-Coenzyme A oxidase 1, palmitoyl	6.64231	6.66993	6.73181	6.53017	6.43487	6.68135	6.48252	-0.19883	0.0273806
209601_at	Hs.464137	ACOX1	acyl-Coenzyme A oxidase 1, palmitoyl	2.9677	3.0351	2.98016	2.96043	3.23374	2.99432	3.09708	0.102766	0.401085
209600_s_at	Hs.464137	ACOX1	acyl-Coenzyme A oxidase 1, palmitoyl	6.64738	6.62126	6.86434	6.804	6.45204	6.71099	6.62802	-0.0829725	0.648916
207656_s_at	Hs.464137	ACOX1	acyl-Coenzyme A oxidase 1, palmitoyl	4.06241	3.88669	3.92842	3.97845	4.00628	3.95917	3.99237	0.0331947	0.664294
205364_at	Hs.444959	ACOX2	acyl-Coenzyme A oxidase 2, branched chain	4.98737	4.79676	4.92822	4.91954	4.95335	4.90412	4.93644	0.0323286	0.69098
204241_at	Hs.479122	ACOX3	acyl-Coenzyme A oxidase 3, pristanoyl	6.59374	6.49424	6.61139	6.36904	6.33885	6.56646	6.35394	-0.212515	0.0218884
204242_s_at	Hs.479122	ACOX3	acyl-Coenzyme A oxidase 3, pristanoyl	7.23027	7.07527	6.96725	6.93611	6.77701	7.09093	6.85656	-0.234368	0.134317
220845_at	Hs.253320	ACOXL	acyl-Coenzyme A oxidase-like	3.20382	3.12356	2.85372	3.13951	3.18415	3.06037	3.16183	0.101464	0.51464
201629_s_at	Hs.558296	ACP1	acid phosphatase 1, soluble	9.03493	8.75381	8.93394	9.05865	8.94136	8.90756	9	0.0924429	0.479558
215227_x_at	Hs.558296	ACP1	acid phosphatase 1, soluble	9.93252	9.84859	9.98189	9.96133	9.9559	9.921	9.95861	0.0376125	0.508667
201630_s_at	Hs.558296	ACP1	acid phosphatase 1, soluble	9.8326	9.71593	9.69483	9.71117	9.82432	9.74779	9.76774	0.0199586	0.792809
202767_at	Hs.532492	ACP2	acid phosphatase 2, lysosomal	8.32913	8.26508	8.26732	7.9949	8.06983	8.28718	8.03237	-0.254812	0.00723848
204638_at	Hs.1211	ACP5	acid phosphatase 5, tartrate resistant	5.44407	5.34625	4.99467	5.78313	5.70472	5.26166	5.74393	0.482261	0.0737375
218795_at	Hs.562154	ACP6	acid phosphatase 6, lysophosphatidic	7.91673	8.16072	7.93131	8.19875	8.20026	8.00292	8.1995	0.196584	0.14958
204393_s_at	Hs.433060	ACPP	acid phosphatase, prostate	9.37783	9.99988	9.11804	9.13843	9.4278	9.49858	9.28311	-0.215471	0.58629
207427_at	Hs.370870	ACR	acrosin	4.40943	4.49149	4.65874	4.65377	4.58181	4.51989	4.61779	0.0978986	0.393219
208013_s_at	Hs.169222	ACRV1	acrosomal vesicle protein 1	4.46755	4.53532	4.48961	4.34954	4.46429	4.4975	4.40692	-0.0905782	0.167283
207991_x_at	Hs.169222	ACRV1	acrosomal vesicle protein 1	4.48526	4.51519	4.49688	4.51311	4.5951	4.49911	4.55411	0.0549977	0.189777
207973_x_at	Hs.169222	ACRV1	acrosomal vesicle protein 1	3.91281	4.00296	3.93418	3.72206	3.93193	3.94998	3.827	-0.122987	0.246905
207969_x_at	Hs.169222	ACRV1	acrosomal vesicle protein 1	4.71048	4.53248	4.67086	4.7974	4.6614	4.63794	4.7294	0.0914579	0.36628
207990_x_at	Hs.169222	ACRV1	acrosomal vesicle protein 1	3.82504	3.91803	3.65163	3.79511	3.93016	3.79823	3.86263	0.0643996	0.607547
206776_x_at	Hs.169222	ACRV1	acrosomal vesicle protein 1	3.79571	3.9227	3.93934	3.85414	3.91523	3.88592	3.88468	-0.00123519	0.985549
206466_at	Hs.250616	ACSBG1	acyl-CoA synthetase bubblegum family member 1	3.43211	3.36481	3.36481	3.22753	3.34149	3.38724	3.28451	-0.102731	0.139536
206465_at	Hs.250616	ACSBG1	acyl-CoA synthetase bubblegum family member 1	4.22838	4.32728	4.20058	4.24641	4.50201	4.25208	4.37421	0.12213	0.338124
221716_s_at	Hs.465720	ACSBG2	acyl-CoA synthetase bubblegum family member 2	4.08889	3.99109	4.0753	3.97135	4.13314	4.05176	4.05225	0.00048666	0.995037
201963_at	Hs.406678	ACSL1	acyl-CoA synthetase long-chain family member 1	4.32823	4.50555	4.56445	4.45194	3.9638	4.46608	4.20787	-0.258207	0.294397
207275_s_at	Hs.406678	ACSL1	acyl-CoA synthetase long-chain family member 1	4.22237	4.342	4.33922	4.38334	3.97225	4.3012	4.1778	-0.123401	0.500248
201661_s_at	Hs.471461	ACSL3	acyl-CoA synthetase long-chain family member 3	7.96666	8.09933	8.063	8.14939	8.14042	8.043	8.1449	0.101907	0.14068
201662_s_at	Hs.471461	ACSL3	acyl-CoA synthetase long-chain family member 3	8.84273	8.93882	9.00284	9.04014	8.99296	8.92813	9.01655	0.0884219	0.252602
201660_at	Hs.471461	ACSL3	Acyl-CoA synthetase long-chain family member 3	8.33885	8.62079	8.63913	8.73037	8.68926	8.53293	8.70982	0.17689	0.256132
202422_s_at	Hs.268785	ACSL4	acyl-CoA synthetase long-chain family member 4	5.11725	5.27517	5.46682	4.9753	5.4571	5.28642	5.2162	-0.0702151	0.772476
218322_s_at	Hs.11638	ACSL5	acyl-CoA synthetase long-chain family member 5	3.45649	3.65641	3.56377	3.69627	3.45202	3.55889	3.57415	0.015257	0.905044
216409_at	Hs.14945	ACSL6	Acyl-CoA synthetase long-chain family member 6	5.14459	5.11874	5.10291	5.24482	5.19968	5.12208	5.22225	0.100168	0.0223612
213683_at	Hs.14945	ACSL6	acyl-CoA synthetase long-chain family member 6	3.6429	3.41489	3.32293	3.65208	3.50123	3.46024	3.57666	0.116413	0.452068
211207_s_at	Hs.14945	ACSL6	acyl-CoA synthetase long-chain family member 6	2.8221	2.84865	2.77877	2.86963	2.74169	2.81651	2.80566	-0.0108479	0.85482
215432_at	Hs.306812	ACSM1	acyl-CoA synthetase medium-chain family member 1	3.57265	3.74335	3.76535	3.78422	3.64377	3.69378	3.71399	0.0202128	0.844263
210377_at	Hs.647340	ACSM3	acyl-CoA synthetase medium-chain family member 3	3.87811	4.0294	3.75108	3.87667	3.79879	3.8862	3.83773	-0.0484629	0.683619
205942_s_at	Hs.647340	ACSM3	acyl-CoA synthetase medium-chain family member 3	3.73844	4.07814	3.80266	3.74772	4.0445	3.87308	3.89611	0.0230293	0.903164
203872_at	Hs.1288	ACTA1	actin, alpha 1, skeletal muscle	9.41538	9.53124	9.91034	9.64459	9.73567	9.61898	9.69013	0.0711453	0.740586
200974_at	Hs.500483	ACTA2	actin, alpha 2, smooth muscle, aorta	12.1826	12.024	12.4581	11.618	11.4938	12.2216	11.5559	-0.665692	0.0296647
215787_at	Hs.500483	ACTA2	Actin, alpha 2, smooth muscle, aorta	3.1505	3.19303	3.31914	3.32358	3.33892	3.22089	3.33125	0.110362	0.191188
200801_x_at	Hs.520640	ACTB	actin, beta	13.6537	13.7229	13.731	13.6232	13.6183	13.7026	13.6207	-0.0818153	0.0818406
213867_x_at	Hs.520640	ACTB	actin, beta	13.6559	13.6641	13.7333	13.6451	13.5753	13.6844	13.6102	-0.0742058	0.167903
AFFX-HSAC07/X00351_3_at	Hs.520640	ACTB	actin, beta	13.471	13.481	13.5563	13.4569	13.4069	13.5028	13.4319	-0.0708894	0.170131
AFFX-HSAC07/X00351_M_at	Hs.520640	ACTB	actin, beta	13.3646	13.2757	13.4186	13.2931	13.2218	13.3529	13.2574	-0.0954849	0.209609
AFFX-HSAC07/X00351_5_at	Hs.520640	ACTB	actin, beta	13.2397	13.0497	13.2788	13.141	13.0552	13.1894	13.0981	-0.0912613	0.415217
205132_at	Hs.118127	ACTC1	actin, alpha, cardiac muscle 1	12.7098	12.6846	12.8619	12.351	12.2243	12.7521	12.2877	-0.46444	0.0123316
213214_x_at	Hs.514581	ACTG1	actin, gamma 1	13.233	13.1972	13.2794	13.1667	13.21	13.2365	13.1883	-0.0482025	0.259244
211995_x_at	Hs.514581	ACTG1	actin, gamma 1	13.5625	13.5175	13.6193	13.5402	13.5256	13.5664	13.5329	-0.0335098	0.447314
211970_x_at	Hs.514581	ACTG1	actin, gamma 1	13.2504	13.2133	13.34	13.2423	13.2306	13.2679	13.2365	-0.0314391	0.564869
212988_x_at	Hs.514581	ACTG1	actin, gamma 1	13.3393	13.2758	13.3835	13.3055	13.3112	13.3329	13.3083	-0.0245441	0.586303
201550_x_at	Hs.514581	ACTG1	actin, gamma 1	13.5012	13.4758	13.5717	13.5135	13.4784	13.5162	13.496	-0.0202774	0.641469
212363_x_at	Hs.514581	ACTG1	actin, gamma 1	13.2959	13.2508	13.3861	13.2898	13.287	13.3109	13.2884	-0.0225156	0.690876
211983_x_at	Hs.514581	ACTG1	actin, gamma 1	13.2914	13.2593	13.3817	13.2997	13.3021	13.3108	13.3009	-0.00988855	0.84777
221607_x_at	Hs.514581	ACTG1	actin, gamma 1	13.5159	13.4501	13.5799	13.5274	13.4883	13.5153	13.5079	-0.00742544	0.892473
202274_at	Hs.516105	ACTG2	actin, gamma 2, smooth muscle, enteric	8.86263	8.57757	9.14067	8.48566	8.91475	8.86029	8.70021	-0.160084	0.586864
202666_s_at	Hs.435326	ACTL6A	actin-like 6A	8.3129	8.40435	8.36515	8.63759	8.57423	8.3608	8.60591	0.245113	0.00973025
206014_at	Hs.259831	ACTL6B	actin-like 6B	4.15316	4.13614	4.02019	4.43575	4.50201	4.10317	4.46888	0.365713	0.0085891
216982_x_at	Hs.259831	ACTL6B	Actin-like 6B	3.1684	3.34832	3.17145	3.18872	3.16018	3.22939	3.17445	-0.054942	0.52955
216978_x_at	Hs.259831	ACTL6B	Actin-like 6B	2.71955	2.55465	2.50355	2.64999	2.64965	2.59259	2.64982	0.0572317	0.545165
206013_s_at	Hs.259831	ACTL6B	actin-like 6B	3.65532	3.61855	3.5764	3.56942	3.64339	3.61676	3.6064	-0.010355	0.813951
220501_at	Hs.123530	ACTL7A	actin-like 7A	5.2923	5.28715	4.91214	5.35917	5.33936	5.16387	5.34927	0.1854	0.337147
220498_at	Hs.534390	ACTL7B	actin-like 7B	4.12871	4.16182	4.01185	4.13814	4.15461	4.10079	4.14638	0.0455863	0.496314
214957_at	Hs.2149	ACTL8	actin-like 8	5.47491	5.3811	5.55428	5.60802	5.67204	5.4701	5.64003	0.169934	0.0902933
211160_x_at	Hs.509765	ACTN1	actinin, alpha 1	9.15626	9.10525	9.24893	8.98005	8.8752	9.17015	8.92762	-0.242521	0.0361102
208637_x_at	Hs.509765	ACTN1	actinin, alpha 1	10.3387	10.3018	10.422	10.1025	9.81255	10.3542	9.95755	-0.396617	0.0431593
208636_at	Hs.509765	ACTN1	actinin, alpha 1	11.1926	11.1385	11.423	11.059	10.8713	11.2514	10.9651	-0.286245	0.119632
203861_s_at	Hs.498178	ACTN2	actinin, alpha 2	5.72755	5.88057	5.82016	5.62052	5.42002	5.80943	5.52027	-0.289157	0.0546561
203862_s_at	Hs.498178	ACTN2	actinin, alpha 2	3.98629	4.11274	4.13219	3.81202	3.98586	4.07707	3.89894	-0.178129	0.13507
203864_s_at	Hs.498178	ACTN2	actinin, alpha 2	4.74094	4.45553	4.54153	4.47182	4.56898	4.57933	4.5204	-0.0589303	0.643632
206891_at	Hs.445037	ACTN3	actinin, alpha 3	8.64011	8.69034	8.61326	9.19492	9.47225	8.6479	9.33358	0.68568	0.0077787
200601_at	Hs.270291	ACTN4	actinin, alpha 4	9.90988	9.98205	10.0212	9.77935	9.71095	9.97103	9.74515	-0.225883	0.0194162
222230_s_at	Hs.509451	ACTR10	actin-related protein 10 homolog (S. cerevisiae)	9.79156	9.72901	9.73928	9.71962	9.71816	9.75328	9.71889	-0.0343924	0.262781
200720_s_at	Hs.153961	ACTR1A	ARP1 actin-related protein 1 homolog A, centractin alpha (yeast)	8.92618	8.84903	9.01986	8.70657	8.78168	8.93169	8.74412	-0.187565	0.0742004
200721_s_at	Hs.153961	ACTR1A	ARP1 actin-related protein 1 homolog A, centractin alpha (yeast)	8.63681	8.75218	8.78706	8.61462	8.56305	8.72535	8.58884	-0.13651	0.113778
202135_s_at	Hs.98791	ACTR1B	ARP1 actin-related protein 1 homolog B, centractin beta (yeast)	8.4224	8.36032	8.21115	8.33954	8.36568	8.33129	8.35261	0.0213199	0.810594
200728_at	Hs.393201	ACTR2	ARP2 actin-related protein 2 homolog (yeast)	10.5676	10.5012	10.5501	10.5319	10.391	10.5396	10.4615	-0.0781616	0.273463
200729_s_at	Hs.393201	ACTR2	ARP2 actin-related protein 2 homolog (yeast)	9.79155	9.61695	9.88941	9.76376	9.60933	9.76597	9.68654	-0.079426	0.548712
200727_s_at	Hs.393201	ACTR2	ARP2 actin-related protein 2 homolog (yeast)	8.51345	8.0727	8.63686	8.46251	8.38016	8.40767	8.42133	0.0136633	0.955034
213102_at	---	ACTR3	ARP3 actin-related protein 3 homolog (yeast)	9.93602	9.91337	10.1402	9.96808	9.78691	9.99653	9.8775	-0.119037	0.376827
213101_s_at	---	ACTR3	ARP3 actin-related protein 3 homolog (yeast)	11.6084	11.5067	11.6292	11.6108	11.4628	11.5814	11.5368	-0.0445989	0.587729
200996_at	---	ACTR3	ARP3 actin-related protein 3 homolog (yeast)	10.7018	10.5983	10.7105	10.7458	10.4966	10.6702	10.6212	-0.0490095	0.669226
218868_at	Hs.647117	ACTR3B	ARP3 actin-related protein 3 homolog B (yeast)	6.9805	7.20167	7.13311	7.27487	7.3584	7.10509	7.31664	0.211543	0.100128
219623_at	Hs.371585	ACTR5	ARP5 actin-related protein 5 homolog (yeast)	6.74075	6.88384	6.91147	7.02068	6.92439	6.84535	6.97254	0.127184	0.197834
218395_at	Hs.115088	ACTR6	ARP6 actin-related protein 6 homolog (yeast)	8.69099	8.69656	8.59238	8.81913	8.78381	8.65998	8.80147	0.141492	0.0532331
218658_s_at	Hs.412186	ACTR8	ARP8 actin-related protein 8 homolog (yeast)	6.00205	5.89715	6.06486	6.04164	5.60545	5.98802	5.82354	-0.164473	0.415212
203935_at	Hs.470316	ACVR1	activin A receptor, type I	7.96782	8.08643	8.08444	8.19676	8.12562	8.04623	8.16119	0.114959	0.137741
213198_at	Hs.438918	ACVR1B	activin A receptor, type IB	8.11685	8.2199	8.17848	8.40129	8.37546	8.17174	8.38838	0.216634	0.0122031
208219_at	Hs.438918	ACVR1B	activin A receptor, type IB	4.2198	4.11446	4.10082	4.19733	4.25002	4.14503	4.22368	0.0786516	0.23002
205209_at	Hs.438918	ACVR1B	activin A receptor, type IB	7.67546	7.58502	7.69261	7.68951	7.76319	7.65103	7.72635	0.0753216	0.23687
208218_s_at	Hs.438918	ACVR1B	activin A receptor, type IB	4.50619	4.53169	4.85392	4.51143	4.50619	4.6306	4.50881	-0.121787	0.461162
208222_at	Hs.438918	ACVR1B	activin A receptor, type IB	4.23058	4.45499	4.80546	4.25633	4.42351	4.49701	4.33992	-0.157092	0.534908
208223_s_at	Hs.438918	ACVR1B	activin A receptor, type IB	4.67368	4.35168	4.67945	4.57846	4.3715	4.56827	4.47498	-0.0932889	0.60011
205327_s_at	Hs.470174	ACVR2A	activin A receptor, type IIA	7.05789	7.33497	6.99032	6.98806	7.03357	7.12772	7.01081	-0.116912	0.456692
220028_at	Hs.174273	ACVR2B	activin A receptor, type IIB	9.57912	9.73487	9.5759	9.80979	9.81633	9.62996	9.81306	0.183095	0.0736854
210838_s_at	Hs.591026	ACVRL1	activin A receptor type II-like 1	4.69816	4.88217	4.79526	4.89213	5.0695	4.79186	4.98081	0.188949	0.141611
202740_at	Hs.334707	ACY1	aminoacylase 1	7.26139	7.31882	7.22866	7.32997	7.43655	7.26962	7.38326	0.113637	0.118134
205260_s_at	Hs.18573	ACYP1	acylphosphatase 1, erythrocyte (common) type	7.88073	7.96294	7.87952	8.11944	8.05935	7.90773	8.0894	0.181667	0.0229131
206833_s_at	Hs.516173	ACYP2	acylphosphatase 2, muscle type	5.65322	5.59608	5.63842	5.58583	5.53482	5.62924	5.56032	-0.0689187	0.099047
207953_at	---	AD7C-NTP	neuronal thread protein AD7c-NTP	5.68459	5.62759	5.62869	5.68795	5.727	5.64696	5.70747	0.0605159	0.122207
208014_x_at	---	AD7C-NTP	neuronal thread protein AD7c-NTP	3.56805	3.45365	3.46431	3.49207	3.38073	3.49534	3.4364	-0.058943	0.416999
216705_s_at	Hs.255479	ADA	adenosine deaminase	7.2471	7.12912	7.55895	6.88676	6.82553	7.31172	6.85614	-0.455582	0.0721535
204639_at	Hs.255479	ADA	adenosine deaminase	8.09964	8.09083	8.397	8.06938	7.84365	8.19583	7.95652	-0.23931	0.219757
202604_x_at	Hs.578508	ADAM10	ADAM metallopeptidase domain 10	7.2985	7.26261	7.60511	7.33254	7.26608	7.38874	7.29931	-0.0894269	0.574746
214895_s_at	Hs.578508	ADAM10	ADAM metallopeptidase domain 10	7.92736	7.98514	8.14089	8.11491	7.95736	8.0178	8.03613	0.018333	0.867682
207880_at	Hs.6088	ADAM11	ADAM metallopeptidase domain 11	5.42565	5.03671	5.0601	5.27005	5.3648	5.17415	5.31742	0.143271	0.452464
204943_at	Hs.593858	ADAM12	ADAM metallopeptidase domain 12 (meltrin alpha)	5.25724	5.21608	5.14459	5.32239	5.32769	5.20597	5.32504	0.119068	0.0678742
202952_s_at	Hs.593858	ADAM12	ADAM metallopeptidase domain 12 (meltrin alpha)	5.16138	4.96786	5.74319	4.87151	5.02498	5.29081	4.94824	-0.342568	0.344711
215613_at	Hs.593858	ADAM12	ADAM metallopeptidase domain 12 (meltrin alpha)	3.77666	3.44532	3.72134	3.78979	3.65036	3.64777	3.72007	0.0723012	0.646035
217007_s_at	Hs.312098	ADAM15	ADAM metallopeptidase domain 15 (metargidin)	5.47941	5.08007	5.34805	5.45831	5.30533	5.30251	5.38182	0.0793083	0.658127
205745_x_at	Hs.404914	ADAM17	ADAM metallopeptidase domain 17 (tumor necrosis factor, alpha, converting enzyme)	8.29071	8.41066	8.49157	8.2897	8.25109	8.39765	8.27039	-0.127253	0.195627
205746_s_at	Hs.404914	ADAM17	ADAM metallopeptidase domain 17 (tumor necrosis factor, alpha, converting enzyme)	7.16322	6.84781	6.94003	6.86552	6.57612	6.98369	6.72082	-0.262866	0.20312
207597_at	Hs.127930	ADAM18	ADAM metallopeptidase domain 18	5.40537	5.42642	5.35927	5.14859	5.28445	5.39702	5.21652	-0.180503	0.0500387
221128_at	Hs.483944	ADAM19	ADAM metallopeptidase domain 19 (meltrin beta)	4.01192	4.14245	4.00982	4.17072	4.2676	4.05473	4.21916	0.164427	0.0918142
209765_at	Hs.483944	ADAM19	ADAM metallopeptidase domain 19 (meltrin beta)	8.83031	8.83645	9.2448	8.56318	8.6155	8.97052	8.58934	-0.381178	0.121867
207664_at	Hs.177959	ADAM2	ADAM metallopeptidase domain 2 (fertilin beta)	3.03837	3.01128	2.94714	3.0243	2.87369	2.99893	2.949	-0.0499311	0.504949
207423_s_at	Hs.177984	ADAM20	ADAM metallopeptidase domain 20	3.60194	3.5278	3.70209	3.74216	3.55606	3.61061	3.64911	0.0384973	0.713003
207422_at	Hs.177984	ADAM20	ADAM metallopeptidase domain 20	4.1539	4.21866	4.30727	4.09642	4.44116	4.22661	4.26879	0.0421785	0.78393
207665_at	Hs.178748	ADAM21 /// ADAM21P	ADAM metallopeptidase domain 21 /// ADAM metallopeptidase domain 21 pseudogene	2.9744	2.99779	3.3685	3.23246	3.08608	3.11356	3.15927	0.0457107	0.809348
206615_s_at	Hs.592282	ADAM22	ADAM metallopeptidase domain 22	2.88125	3.03837	2.94053	2.86963	2.86835	2.95338	2.86899	-0.0843912	0.248871
208226_x_at	Hs.592282	ADAM22	ADAM metallopeptidase domain 22	3.83596	4.01411	3.9167	3.99625	4.00587	3.92226	4.00106	0.0787953	0.321897
208237_x_at	Hs.592282	ADAM22	ADAM metallopeptidase domain 22	4.49218	4.44528	4.73829	4.32788	4.51796	4.55858	4.42292	-0.135663	0.39517
208227_x_at	Hs.592282	ADAM22	ADAM metallopeptidase domain 22	5.22786	5.12557	5.27388	4.91578	5.35719	5.2091	5.13649	-0.0726153	0.704444
206616_s_at	Hs.592282	ADAM22	ADAM metallopeptidase domain 22	4.19504	3.95878	3.90926	3.98784	4.04675	4.02102	4.01729	-0.00373062	0.976349
206046_at	Hs.591643	ADAM23	ADAM metallopeptidase domain 23	6.69476	6.65273	6.44628	6.75561	6.76569	6.59792	6.76065	0.162726	0.199462
205997_at	Hs.174030	ADAM28	ADAM metallopeptidase domain 28	5.18042	5.35087	5.13468	5.21299	4.80329	5.22199	5.00814	-0.213851	0.308303
208268_at	Hs.174030	ADAM28	ADAM metallopeptidase domain 28	4.24161	4.30539	3.7094	4.25265	3.83197	4.08547	4.04231	-0.0431609	0.89111
208269_s_at	Hs.174030	ADAM28	ADAM metallopeptidase domain 28	5.12079	5.19396	4.90981	5.16783	4.94957	5.07485	5.0587	-0.0161571	0.913435
221337_s_at	Hs.126838	ADAM29	ADAM metallopeptidase domain 29	3.37592	3.04765	3.03726	3.03837	3.13186	3.15361	3.08511	-0.0684973	0.674432
221446_at	Hs.283011	ADAM30	ADAM metallopeptidase domain 30	4.50936	4.47807	4.51617	4.55069	4.51887	4.5012	4.53478	0.0335825	0.179193
217090_at	---	ADAM3A	ADAM metallopeptidase domain 3a (cyritestin 1)	3.12585	3.01643	3.28454	3.23162	2.84823	3.14227	3.03992	-0.10235	0.599081
216276_s_at	---	ADAM3A	ADAM metallopeptidase domain 3a (cyritestin 1)	2.74912	2.98208	2.85392	2.87036	2.91674	2.86171	2.89355	0.0318441	0.74327
211239_s_at	Hs.116147	ADAM7	ADAM metallopeptidase domain 7	2.65292	2.55692	2.53032	2.5354	2.48422	2.58005	2.50981	-0.0702429	0.267491
211238_at	Hs.116147	ADAM7	ADAM metallopeptidase domain 7	3.45635	3.37763	3.48705	3.64679	3.34362	3.44034	3.49521	0.054863	0.679983
205180_s_at	Hs.501574	ADAM8	ADAM metallopeptidase domain 8 /// ADAM metallopeptidase domain 8	5.54359	5.68942	5.5496	5.4962	5.50159	5.5942	5.4989	-0.0953059	0.219189
205179_s_at	Hs.501574	ADAM8	ADAM metallopeptidase domain 8 /// ADAM metallopeptidase domain 8	4.03485	4.25953	4.16804	4.23709	4.32127	4.15414	4.27918	0.125038	0.25834
202381_at	Hs.591852	ADAM9	ADAM metallopeptidase domain 9 (meltrin gamma)	10.0023	9.94025	10.0629	9.71504	9.57731	10.0018	9.64618	-0.35564	0.0140025
206134_at	Hs.521459	ADAMDEC1	ADAM-like, decysin 1	2.5141	2.6963	2.61593	2.74964	2.63126	2.60878	2.69045	0.0816694	0.388161
222162_s_at	Hs.643357	ADAMTS1	ADAM metallopeptidase with thrombospondin type 1 motif, 1	8.01397	8.01149	8.27581	7.94505	7.90594	8.10042	7.9255	-0.174927	0.222944
221421_s_at	Hs.481865	ADAMTS12	ADAM metallopeptidase with thrombospondin type 1 motif, 12 /// ADAM metallopeptidase with thrombospondin type 1 motif, 12	5.1454	5.32852	5.22021	5.03425	5.19626	5.23138	5.11525	-0.116121	0.293513
220208_at	Hs.131433	ADAMTS13	ADAM metallopeptidase with thrombospondin type 1 motif, 13	6.18348	6.16994	6.06022	6.20372	6.44045	6.13788	6.32209	0.184207	0.167471
214535_s_at	Hs.591725	ADAMTS2	ADAM metallopeptidase with thrombospondin type 1 motif, 2	6.03145	6.09301	5.84898	5.94676	6.11301	5.99115	6.02989	0.0387401	0.754498
214454_at	Hs.591725	ADAMTS2	ADAM metallopeptidase with thrombospondin type 1 motif, 2	4.9938	4.97631	5.03484	4.93859	5.06872	5.00165	5.00365	0.00200218	0.972455
220717_at	Hs.287554	ADAMTS20	ADAM metallopeptidase with thrombospondin type 1 motif, 20	3.67807	3.73809	3.73997	3.90892	3.88436	3.71871	3.89664	0.177928	0.00771991
214913_at	Hs.590919	ADAMTS3	ADAM metallopeptidase with thrombospondin type 1 motif, 3	6.62294	6.66618	6.80891	6.79191	6.93816	6.69934	6.86503	0.165688	0.165305
219935_at	Hs.58324	ADAMTS5	ADAM metallopeptidase with thrombospondin type 1 motif, 5 (aggrecanase-2)	5.16507	4.90043	5.06358	4.73983	4.78023	5.04303	4.76003	-0.282997	0.0671962
222342_at	Hs.482291	ADAMTS6	ADAM metallopeptidase with thrombospondin type 1 motif, 6	2.68611	2.67567	2.76428	2.84148	2.76907	2.70869	2.80528	0.096589	0.121486
220866_at	Hs.482291	ADAMTS6	ADAM metallopeptidase with thrombospondin type 1 motif, 6	4.11055	3.69258	4.23526	3.56203	3.97715	4.01279	3.76959	-0.243203	0.422269
220705_s_at	Hs.16441	ADAMTS7	ADAM metallopeptidase with thrombospondin type 1 motif, 7	5.72588	5.53589	5.77233	5.70964	6.01551	5.67803	5.86257	0.18454	0.299172
220706_at	Hs.16441	ADAMTS7	ADAM metallopeptidase with thrombospondin type 1 motif, 7	3.66578	3.61311	3.62343	3.61496	3.88846	3.63411	3.75171	0.117604	0.340488
220677_s_at	Hs.271605	ADAMTS8	ADAM metallopeptidase with thrombospondin type 1 motif, 8	4.51576	4.26771	4.44703	4.34112	4.28944	4.41017	4.31528	-0.0948815	0.401746
220676_at	Hs.271605	ADAMTS8	ADAM metallopeptidase with thrombospondin type 1 motif, 8	4.44473	4.27182	4.23677	4.27146	4.24729	4.31777	4.25938	-0.0583975	0.53455
220287_at	Hs.476604	ADAMTS9	ADAM metallopeptidase with thrombospondin type 1 motif, 9	4.37103	4.29249	4.74436	4.47235	4.22469	4.46929	4.34852	-0.12077	0.592468
206629_at	Hs.522543	ADAMTSL2	ADAMTS-like 2	4.1765	4.3416	4.33486	4.36555	4.36245	4.28432	4.364	0.0796805	0.335643
213974_at	Hs.459162	ADAMTSL3	ADAMTS-like 3	3.89807	3.98664	3.68341	3.76253	3.68306	3.85604	3.7228	-0.133242	0.347615
220578_at	Hs.516243	ADAMTSL4	ADAMTS-like 4	5.97267	5.98461	5.81748	5.72919	5.67096	5.92492	5.70008	-0.224843	0.053785
201786_s_at	Hs.12341	ADAR	adenosine deaminase, RNA-specific	10.4366	10.4574	10.407	10.566	10.5483	10.4337	10.5571	0.123462	0.00858567
209979_at	Hs.474018	ADARB1	adenosine deaminase, RNA-specific, B1 (RED1 homolog rat)	4.82093	4.99414	4.96909	5.04549	5.24362	4.92805	5.14456	0.216506	0.122879
203865_s_at	Hs.474018	ADARB1	adenosine deaminase, RNA-specific, B1 (RED1 homolog rat)	7.44429	7.49492	7.41281	7.45953	7.30166	7.45068	7.38059	-0.0700817	0.368988
207999_s_at	Hs.474018	ADARB1	adenosine deaminase, RNA-specific, B1 (RED1 homolog rat)	5.15617	5.0898	5.02352	5.13278	5.15195	5.08983	5.14237	0.0525336	0.370158
220648_at	Hs.369716	ADARB2	adenosine deaminase, RNA-specific, B2 (RED2 homolog rat)	3.60292	3.80165	3.4608	3.65839	3.61873	3.62179	3.63856	0.0167656	0.904424
219384_s_at	Hs.188661	ADAT1	adenosine deaminase, tRNA-specific 1	6.45137	6.30181	6.20484	6.14867	6.04861	6.31934	6.09864	-0.220699	0.113954
222117_s_at	Hs.534141	ADCK2	aarF domain containing kinase 2	4.37668	4.32522	4.46949	4.4683	4.60847	4.39046	4.53838	0.147917	0.144928
221893_s_at	Hs.534141	ADCK2	aarF domain containing kinase 2	6.27638	6.46722	6.24074	6.19803	6.19803	6.32812	6.19803	-0.130086	0.247256
221894_at	Hs.534141	ADCK2	aarF domain containing kinase 2	5.72374	5.90453	5.79403	5.98361	5.80029	5.80743	5.89195	0.0845186	0.444928
44120_at	Hs.534141	ADCK2	aarF domain containing kinase 2	6.84937	6.90119	6.8085	6.91285	6.83735	6.85302	6.8751	0.0220822	0.654608
220434_at	Hs.130712	ADCK4	aarF domain containing kinase 4	4.64037	4.52114	4.85595	4.69306	4.30994	4.67249	4.5015	-0.17099	0.436089
213245_at	Hs.192215	ADCY1	adenylate cyclase 1 (brain)	6.48679	6.46953	6.22337	6.7187	6.49587	6.39323	6.60728	0.214056	0.217879
215340_at	Hs.192215	ADCY1	adenylate cyclase 1 (brain)	4.64756	4.65895	4.54624	4.53762	4.87515	4.61759	4.70639	0.0887992	0.55497
215348_at	Hs.192215	ADCY1	adenylate cyclase 1 (brain)	4.09838	4.15969	4.27989	4.07646	4.28703	4.17932	4.18174	0.0024224	0.982942
217687_at	Hs.481545	ADCY2	adenylate cyclase 2 (brain)	4.32008	4.22106	4.72378	4.65542	4.88504	4.42164	4.77023	0.348586	0.205211
213217_at	Hs.481545	ADCY2	adenylate cyclase 2 (brain)	7.38165	7.41393	7.70386	7.59092	7.85886	7.49981	7.72489	0.225073	0.267539
213219_at	Hs.481545	ADCY2	adenylate cyclase 2 (brain)	3.07451	3.025	2.9074	3.0304	2.93978	3.0023	2.98509	-0.0172167	0.827222
209321_s_at	Hs.467898	ADCY3	adenylate cyclase 3	6.12591	6.18065	6.24132	5.96246	6.15755	6.18263	6.06	-0.122623	0.242582
209320_at	Hs.642633	ADCY3	adenylate cyclase 3	5.8268	5.69684	5.85643	5.81472	5.93703	5.79336	5.87587	0.0825169	0.367641
216743_at	Hs.525401	ADCY6	Adenylate cyclase 6	4.73673	4.69853	4.82018	4.7879	4.80883	4.75182	4.79836	0.0465491	0.395196
209195_s_at	Hs.525401	ADCY6	adenylate cyclase 6	7.57942	7.73542	7.55656	7.55037	7.56806	7.6238	7.55921	-0.0645869	0.440627
203741_s_at	Hs.513578	ADCY7	adenylate cyclase 7	5.28715	5.62174	5.37797	5.28118	5.01315	5.42895	5.14716	-0.28179	0.182534
206811_at	Hs.591859	ADCY8	adenylate cyclase 8 (brain)	3.67017	3.73128	3.82341	3.75725	3.98645	3.74162	3.87185	0.130235	0.295262
204497_at	Hs.391860	ADCY9	adenylate cyclase 9	6.70674	6.68119	7.01034	6.58315	6.18314	6.79942	6.38315	-0.416275	0.131545
215400_x_at	Hs.391860	ADCY9	Adenylate cyclase 9	3.76841	3.84613	3.78773	3.90965	3.84134	3.80076	3.87549	0.0747383	0.154601
204498_s_at	Hs.391860	ADCY9	adenylate cyclase 9	5.21196	5.53791	5.4601	5.53456	5.65953	5.40333	5.59705	0.193722	0.247226
206281_at	Hs.592343	ADCYAP1	adenylate cyclase activating polypeptide 1 (pituitary)	3.80479	3.63296	3.77976	3.64573	3.70971	3.73917	3.67772	-0.0614517	0.462718
207151_at	Hs.377783	ADCYAP1R1	adenylate cyclase activating polypeptide 1 (pituitary) receptor type I	3.42666	3.67549	3.21817	3.43327	3.53221	3.44011	3.48274	0.042631	0.822841
208030_s_at	Hs.183706	ADD1	adducin 1 (alpha) /// adducin 1 (alpha)	9.33714	9.24522	9.18915	8.97739	9.00828	9.25717	8.99284	-0.264334	0.018773
214726_x_at	Hs.183706	ADD1	adducin 1 (alpha)	7.56514	7.41304	7.49656	7.30695	7.24072	7.49158	7.27383	-0.217742	0.0389981
214736_s_at	Hs.183706	ADD1	adducin 1 (alpha)	9.31734	9.45663	9.24021	9.13919	9.11279	9.33806	9.12599	-0.212069	0.0821179
205268_s_at	Hs.188528	ADD2	adducin 2 (beta)	6.63833	6.80837	6.96238	7.23012	7.31212	6.80303	7.27112	0.468094	0.0329778
206807_s_at	Hs.188528	ADD2	adducin 2 (beta)	6.25512	6.08198	6.19196	6.34915	6.37754	6.17636	6.36335	0.186992	0.0663875
217380_s_at	Hs.501012	ADD3	Adducin 3 (gamma)	3.27083	3.22759	3.20264	3.09343	2.98343	3.23369	3.03843	-0.195256	0.0273766
201034_at	Hs.501012	ADD3	adducin 3 (gamma)	10.7828	10.8118	10.8964	10.8001	10.7868	10.8303	10.7935	-0.0368761	0.466001
205882_x_at	Hs.501012	ADD3	adducin 3 (gamma)	9.86756	9.86557	10.0123	10.0643	9.8995	9.91514	9.9819	0.0667597	0.502245
201753_s_at	Hs.501012	ADD3	adducin 3 (gamma)	9.7062	9.97942	10.0835	9.79998	9.86121	9.92303	9.8306	-0.0924333	0.574139
201752_s_at	Hs.501012	ADD3	adducin 3 (gamma)	9.70839	9.73869	9.9231	9.85735	9.69784	9.79006	9.77759	-0.0124677	0.913029
221881_s_at	Hs.440544	ADD3 /// CLIC4	adducin 3 (gamma) /// chloride intracellular channel 4	7.95766	7.58694	8.29253	8.11072	7.92083	7.94571	8.01577	0.0700624	0.813669
218562_s_at	Hs.501012	ADD3 /// TMEM57	adducin 3 (gamma) /// transmembrane protein 57	6.63367	6.86337	6.83872	6.8006	6.785	6.77859	6.7928	0.0142121	0.88962
209122_at	Hs.3416	ADFP	adipose differentiation-related protein	9.77788	9.90765	9.88284	10.0719	9.90418	9.85612	9.98804	0.131916	0.201441
215895_x_at	Hs.3416	ADFP	Adipose differentiation-related protein	3.91266	3.85794	3.81134	3.89871	3.85905	3.86064	3.87888	0.0182367	0.683676
207820_at	---	ADH1A	alcohol dehydrogenase 1A (class I), alpha polypeptide	2.99803	3.06648	3.05662	3.0432	3.1494	3.04038	3.0963	0.0559222	0.330245
209614_at	Hs.4	ADH1A /// ADH1B /// ADH1C	alcohol dehydrogenase 1A (class I), alpha polypeptide /// alcohol dehydrogenase IB (class I), beta polypeptide /// alcohol dehydrogenase 1C (class I), gamma polypeptide	4.08397	4.12144	4.18515	4.26945	4.10146	4.13019	4.18545	0.0552653	0.505666
206262_at	Hs.4	ADH1A /// ADH1B /// ADH1C	alcohol dehydrogenase 1A (class I), alpha polypeptide /// alcohol dehydrogenase IB (class I), beta polypeptide /// alcohol dehydrogenase 1C (class I), gamma polypeptide	2.79908	2.96957	3.06932	2.78243	3.13969	2.94599	2.96106	0.0150703	0.934032
209612_s_at	---	ADH1B	alcohol dehydrogenase IB (class I), beta polypeptide	2.85517	2.92714	2.82564	3.01761	2.97597	2.86932	2.99679	0.127473	0.0557437
209613_s_at	---	ADH1B	alcohol dehydrogenase IB (class I), beta polypeptide	2.60884	2.68675	2.60257	2.66749	2.60778	2.63272	2.63763	0.00491582	0.913063
208847_s_at	Hs.78989	ADH5	alcohol dehydrogenase 5 (class III), chi polypeptide	11.0828	11.0204	11.0802	11.2013	11.1263	11.0611	11.1638	0.102663	0.0753818
208848_at	Hs.78989	ADH5	alcohol dehydrogenase 5 (class III), chi polypeptide	9.26804	9.1066	9.25325	9.23634	9.17601	9.2093	9.20617	-0.00312365	0.967312
207544_s_at	Hs.586161	ADH6	alcohol dehydrogenase 6 (class V)	3.00908	2.99309	3.12163	3.00908	3.16688	3.04127	3.08798	0.0467104	0.594345
214261_s_at	Hs.586161	ADH6	alcohol dehydrogenase 6 (class V)	3.76732	3.89972	3.90336	3.7865	3.93848	3.8568	3.86249	0.00568861	0.948372
210505_at	Hs.389	ADH7	alcohol dehydrogenase 7 (class IV), mu or sigma polypeptide	3.41486	3.6058	3.28363	3.33072	3.45618	3.43476	3.39345	-0.0413139	0.770607
213755_s_at	Hs.268869	ADHFE1	Alcohol dehydrogenase, iron containing, 1	5.46028	5.66354	5.53918	5.63423	5.48737	5.55433	5.5608	0.00647256	0.949418
217761_at	Hs.502773	ADI1	acireductone dioxygenase 1	7.84307	7.75636	7.92551	7.78046	7.69648	7.84165	7.73847	-0.103176	0.238926
207175_at	Hs.80485	ADIPOQ	adiponectin, C1Q and collagen domain containing	2.88111	3.07438	2.89609	3.06289	3.06289	2.95052	3.06289	0.11237	0.255444
217748_at	Hs.5298	ADIPOR1	adiponectin receptor 1 /// adiponectin receptor 1	8.31225	8.49297	8.37909	8.42351	8.45419	8.39477	8.43885	0.0440798	0.568679
201346_at	Hs.371642	ADIPOR2	adiponectin receptor 2	8.54125	8.5095	8.643	8.49802	8.53951	8.56458	8.51876	-0.0458211	0.460238
204119_s_at	Hs.584739	ADK	adenosine kinase	8.31435	8.46739	8.51121	8.5042	8.52131	8.43099	8.51275	0.0817691	0.367778
204120_s_at	Hs.584739	ADK	adenosine kinase	3.02268	3.35197	3.26067	2.96199	3.25148	3.21177	3.10673	-0.105038	0.572738
202912_at	Hs.441047	ADM	adrenomedullin	10.2603	10.5335	10.3815	10.5726	10.3841	10.3918	10.4784	0.0866126	0.534734
220538_at	Hs.647465	ADM2	adrenomedullin 2	6.33242	6.24329	6.04176	6.22568	6.26516	6.20582	6.24542	0.039598	0.74697
222366_at	Hs.570355	ADNP	Activity-dependent neuroprotector	7.27695	7.41727	7.47223	7.21449	7.25441	7.38882	7.23445	-0.154364	0.137011
201773_at	Hs.570355	ADNP	activity-dependent neuroprotector	10.0653	10.1143	10.0494	10.2528	10.083	10.0764	10.1679	0.0915343	0.2718
216220_s_at	Hs.77867	ADORA1	adenosine A1 receptor	4.82666	5.10708	4.74798	5.14788	4.97966	4.89391	5.06377	0.169866	0.350626
205481_at	Hs.77867	ADORA1	adenosine A1 receptor	4.46992	4.44116	4.02019	4.50929	4.30779	4.31042	4.40854	0.0981159	0.660611
205013_s_at	Hs.197029	ADORA2A	adenosine A2a receptor	5.74041	5.68443	5.77783	5.81781	5.78541	5.73422	5.80161	0.0673842	0.166624
205891_at	Hs.167046	ADORA2B	adenosine A2b receptor	6.34904	6.45435	6.43592	6.41017	6.59477	6.4131	6.50247	0.0893703	0.348215
206171_at	Hs.281342	ADORA3	adenosine A3 receptor	4.296	4.49298	4.33381	4.46632	4.53897	4.37426	4.50265	0.128384	0.217463
220980_s_at	Hs.513013	ADPGK	ADP-dependent glucokinase /// ADP-dependent glucokinase	8.45996	8.48991	8.36159	8.47455	8.38143	8.43715	8.42799	-0.0091621	0.889949
207863_at	Hs.99884	ADPRH	ADP-ribosylarginine hydrolase	5.06572	5.225	5.21969	5.38335	5.11247	5.17014	5.24791	0.0777748	0.56732
211491_at	Hs.52931	ADRA1A	adrenergic, alpha-1A-, receptor	2.95951	2.95066	2.83297	3.23157	3.25148	2.91438	3.24152	0.327141	0.00863871
211489_at	Hs.52931	ADRA1A	adrenergic, alpha-1A-, receptor	3.01009	2.90948	3.04118	3.07587	3.13969	2.98691	3.10778	0.120864	0.122186
211490_at	Hs.52931	ADRA1A	adrenergic, alpha-1A-, receptor	3.7916	3.78446	3.69412	3.82728	3.8128	3.75673	3.82004	0.0633111	0.219007
211492_s_at	Hs.52931	ADRA1A	adrenergic, alpha-1A-, receptor	3.02947	3.11125	2.99815	3.10245	2.98233	3.04629	3.04239	-0.00389814	0.954146
207589_at	Hs.368632	ADRA1B	adrenergic, alpha-1B-, receptor	3.24477	3.39102	3.36033	3.27218	3.30689	3.33204	3.28953	-0.042506	0.522782
210961_s_at	Hs.557	ADRA1D	adrenergic, alpha-1D-, receptor	3.50224	3.58086	3.33513	3.58086	3.43472	3.47275	3.50779	0.0350453	0.767364
210960_at	Hs.557	ADRA1D	adrenergic, alpha-1D-, receptor	3.43142	3.47037	3.33044	3.32839	3.52647	3.41074	3.42743	0.016691	0.86669
209869_at	Hs.249159	ADRA2A	adrenergic, alpha-2A-, receptor /// adrenergic, alpha-2A-, receptor	3.64459	3.40795	3.73303	3.77169	3.90892	3.59519	3.84031	0.245118	0.167741
208544_at	Hs.247686	ADRA2B	adrenergic, alpha-2B-, receptor	4.69964	4.90964	4.80209	4.86142	4.91064	4.80379	4.88603	0.0822354	0.381628
206128_at	Hs.123022	ADRA2C	adrenergic, alpha-2C-, receptor	5.93713	6.21891	6.17592	6.05048	6.31024	6.11065	6.18036	0.0697087	0.671604
208214_at	Hs.642658	ADRB1	adrenergic, beta-1-, receptor	3.05643	2.78227	3.08431	2.9744	3.03318	2.97434	3.00379	0.0294539	0.830642
206170_at	Hs.591251	ADRB2	adrenergic, beta-2-, receptor, surface	3.34676	3.34409	3.34848	3.47709	3.66495	3.34644	3.57102	0.224577	0.0490739
206812_at	Hs.2549	ADRB3	adrenergic, beta-3-, receptor	4.29914	4.30816	4.31812	4.2682	4.4823	4.30847	4.37525	0.0667742	0.465673
217303_s_at	Hs.2549	ADRB3	adrenergic, beta-3-, receptor	4.96582	5.01463	4.99864	4.97207	5.03604	4.99303	5.00406	0.0110256	0.73931
201402_at	Hs.83636	ADRBK1	adrenergic, beta, receptor kinase 1	5.87905	5.82228	5.74041	5.90592	6.00628	5.81391	5.9561	0.142187	0.112909
201401_s_at	Hs.83636	ADRBK1	adrenergic, beta, receptor kinase 1	6.31705	6.18883	6.33558	6.26196	6.13902	6.28049	6.20049	-0.0800004	0.365164
38447_at	Hs.83636	ADRBK1	adrenergic, beta, receptor kinase 1	7.64126	7.5978	7.54463	7.57796	7.6723	7.59456	7.62513	0.0305671	0.586826
204184_s_at	Hs.571835	ADRBK2	adrenergic, beta, receptor kinase 2	6.63081	6.54099	6.65259	6.7739	6.5642	6.60813	6.66905	0.0609244	0.545836
204183_s_at	Hs.571835	ADRBK2	adrenergic, beta, receptor kinase 2	6.32231	6.36301	6.34203	6.37754	6.31922	6.34245	6.34838	0.00592895	0.837369
222048_at	Hs.571835	ADRBK2	Adrenergic, beta, receptor kinase 2	6.18572	6.2327	6.13542	6.2533	6.1252	6.18461	6.18925	0.00463958	0.943186
201281_at	Hs.90107	ADRM1	adhesion regulating molecule 1	8.89459	8.68867	8.75005	8.77197	8.75845	8.77777	8.76521	-0.0125599	0.883723
210250_x_at	Hs.75527	ADSL	adenylosuccinate lyase	9.7195	9.60136	9.60695	9.8347	9.73595	9.6426	9.78533	0.142723	0.10418
202144_s_at	Hs.75527	ADSL	adenylosuccinate lyase	9.92873	9.81188	9.89924	10.0973	9.96149	9.87995	10.0294	0.149436	0.115135
221761_at	Hs.498313	ADSS	adenylosuccinate synthase	8.73255	8.75019	8.83	8.95968	8.85319	8.77091	8.90644	0.135521	0.0921091
201792_at	Hs.439463	AEBP1	AE binding protein 1	8.05309	8.17948	8.18095	7.81574	7.97688	8.13784	7.89631	-0.241531	0.0589155
217729_s_at	Hs.515053	AES	amino-terminal enhancer of split	8.04748	8.03565	7.87464	7.91985	7.8984	7.98592	7.90912	-0.0768005	0.366688
203563_at	Hs.529369	AFAP	actin filament associated protein	3.92633	4.05263	4.02019	3.89105	3.97955	3.99972	3.9353	-0.0644182	0.354563
201924_at	Hs.480190	AFF1	AF4/FMR2 family, member 1	10.0302	10.0445	10.0465	10.1558	10.1129	10.0404	10.1343	0.0938988	0.0122971
211826_s_at	Hs.480190	AFF1	AF4/FMR2 family, member 1	5.12109	5.01156	5.04975	5.12132	5.13181	5.0608	5.12656	0.0657593	0.212272
215451_s_at	Hs.480190	AFF1	AF4/FMR2 family, member 1	4.86142	4.59276	5.04825	4.78932	4.86918	4.83414	4.82925	-0.00489521	0.979232
206105_at	Hs.496911	AFF2	AF4/FMR2 family, member 2	5.9354	5.58795	5.77987	5.47196	5.65034	5.76774	5.56115	-0.206593	0.2514
216364_s_at	Hs.496911	AFF2	AF4/FMR2 family, member 2	3.68237	3.80975	3.64679	3.61957	3.71959	3.71297	3.66958	-0.0433922	0.598565
210957_s_at	Hs.496911	AFF2	AF4/FMR2 family, member 2	4.79048	4.20066	4.60925	4.71291	4.61303	4.53346	4.66297	0.129507	0.610123
205735_s_at	Hs.444414	AFF3	AF4/FMR2 family, member 3	3.52752	3.61435	3.671	3.72114	3.57276	3.60429	3.64695	0.0426585	0.619048
205734_s_at	Hs.444414	AFF3	AF4/FMR2 family, member 3	4.04575	3.87713	4.08186	4.08539	3.83386	4.00158	3.95963	-0.0419483	0.757775
219199_at	Hs.519313	AFF4	AF4/FMR2 family, member 4	4.06941	4.18926	4.54775	4.24508	4.02493	4.26881	4.135	-0.133803	0.556607
202486_at	Hs.528996	AFG3L2	AFG3 ATPase family gene 3-like 2 (yeast)	7.97009	8.12218	7.89819	8.22896	8.2269	7.99682	8.22793	0.231109	0.0730892
206840_at	Hs.168718	AFM	afamin	2.79431	2.7599	2.86224	2.66363	2.70069	2.80548	2.68216	-0.123323	0.0579765
204694_at	Hs.518808	AFP	alpha-fetoprotein	7.75967	6.55673	7.94757	8.30423	7.00957	7.42132	7.6569	0.235575	0.771411
217939_s_at	Hs.468760	AFTPH	aftiphilin	7.31845	7.30979	7.20353	7.50917	7.54619	7.27726	7.52768	0.25042	0.0150346
216064_s_at	Hs.207776	AGA	aspartylglucosaminidase	6.47395	6.18911	6.34626	6.42043	6.12149	6.33644	6.27096	-0.0654784	0.699381
204333_s_at	Hs.207776	AGA	aspartylglucosaminidase	4.83012	4.70706	4.58901	4.85869	4.44385	4.70873	4.65127	-0.0574622	0.769039
204332_s_at	Hs.207776	AGA	aspartylglucosaminidase	7.36156	7.25031	7.26382	7.28287	7.28895	7.2919	7.28591	-0.00598378	0.90329
220390_at	Hs.147377	AGBL2	ATP/GTP binding protein-like 2	4.07275	4.39362	3.79999	4.49148	4.06382	4.08879	4.27765	0.188865	0.538594
217161_x_at	Hs.2159	AGC1	aggrecan 1 (chondroitin sulfate proteoglycan 1, large aggregating proteoglycan, antigen identified by monoclonal antibody A0122)	5.51278	5.53475	5.67481	5.76362	5.81348	5.57411	5.78855	0.21444	0.0513034
205679_x_at	Hs.2159	AGC1	aggrecan 1 (chondroitin sulfate proteoglycan 1, large aggregating proteoglycan, antigen identified by monoclonal antibody A0122)	5.28702	5.45696	5.43718	5.49789	5.59085	5.39372	5.54437	0.150656	0.146956
207692_s_at	Hs.2159	AGC1	aggrecan 1 (chondroitin sulfate proteoglycan 1, large aggregating proteoglycan, antigen identified by monoclonal antibody A0122)	4.96491	5.04018	5.09857	5.1119	5.11748	5.03456	5.11469	0.0801359	0.20723
217046_s_at	Hs.642645	AGER	advanced glycosylation end product-specific receptor	4.93531	5.19444	4.97785	5.2082	5.00625	5.03587	5.10722	0.0713548	0.616197
210081_at	Hs.642645	AGER	advanced glycosylation end product-specific receptor	4.68715	4.87328	4.74462	4.86445	4.72482	4.76835	4.79464	0.0262871	0.784791
210710_at	Hs.634849	AGGF1	angiogenic factor with G patch and FHA domains 1	3.21799	3.23851	3.11799	3.09298	3.06283	3.1915	3.0779	-0.113593	0.104857
208042_at	Hs.634849	AGGF1	angiogenic factor with G patch and FHA domains 1	3.19052	3.29559	3.27943	3.31897	3.24891	3.25518	3.28394	0.0287575	0.602704
218534_s_at	Hs.634849	AGGF1	angiogenic factor with G patch and FHA domains 1	3.30996	3.26384	3.50648	3.46944	3.25163	3.36009	3.36054	0.000444098	0.997404
203566_s_at	Hs.904	AGL	amylo-1, 6-glucosidase, 4-alpha-glucanotransferase (glycogen debranching enzyme, glycogen storage disease type III)	8.72041	8.88586	8.58391	8.7903	8.59174	8.73006	8.69102	-0.0390382	0.791017
219792_at	Hs.567583	AGMAT	agmatine ureohydrolase (agmatinase)	4.29065	4.22514	4.27105	4.40883	4.49543	4.26228	4.45213	0.189852	0.0188008
32836_at	Hs.409230	AGPAT1	1-acylglycerol-3-phosphate O-acyltransferase 1 (lysophosphatidic acid acyltransferase, alpha)	9.22092	9.38481	9.14061	9.09054	9.09266	9.24878	9.0916	-0.157186	0.188772
215535_s_at	Hs.409230	AGPAT1	1-acylglycerol-3-phosphate O-acyltransferase 1 (lysophosphatidic acid acyltransferase, alpha)	8.90736	9.08611	8.83973	8.8014	8.7719	8.9444	8.78665	-0.157749	0.197186
210678_s_at	Hs.320151	AGPAT2	1-acylglycerol-3-phosphate O-acyltransferase 2 (lysophosphatidic acid acyltransferase, beta)	6.00654	5.99096	5.95746	6.04787	5.98002	5.98499	6.01395	0.0289606	0.424995
32837_at	Hs.320151	AGPAT2	1-acylglycerol-3-phosphate O-acyltransferase 2 (lysophosphatidic acid acyltransferase, beta)	7.45915	7.43956	7.46594	7.40048	7.49213	7.45488	7.4463	-0.00858218	0.825265
219723_x_at	Hs.248785	AGPAT3	1-acylglycerol-3-phosphate O-acyltransferase 3	5.68119	5.67089	5.64485	5.53658	5.50034	5.66564	5.51846	-0.147181	0.00476897
219693_at	Hs.353175	AGPAT4	1-acylglycerol-3-phosphate O-acyltransferase 4 (lysophosphatidic acid acyltransferase, delta)	7.7762	7.94523	7.84694	7.73814	7.88008	7.85612	7.80911	-0.0470171	0.608512
218096_at	Hs.624002	AGPAT5	1-acylglycerol-3-phosphate O-acyltransferase 5 (lysophosphatidic acid acyltransferase, epsilon)	9.43394	9.36097	9.42612	9.65346	9.55508	9.40701	9.60427	0.197262	0.0250771
40472_at	Hs.352614	AGPAT7	1-acylglycerol-3-phosphate O-acyltransferase 7 (lysophosphatidic acid acyltransferase, eta)	7.69191	7.91259	7.88485	7.9946	8.0164	7.82978	8.0055	0.175715	0.145822
213078_x_at	Hs.352614	AGPAT7	1-acylglycerol-3-phosphate O-acyltransferase 7 (lysophosphatidic acid acyltransferase, eta)	6.10005	6.56648	6.26774	6.53728	6.53498	6.31142	6.53613	0.224707	0.291781
215409_at	Hs.352614	AGPAT7	1-acylglycerol-3-phosphate O-acyltransferase 7 (lysophosphatidic acid acyltransferase, eta)	4.20058	4.19347	3.96802	4.12491	4.19012	4.12069	4.15751	0.0368227	0.7409
205401_at	Hs.591631	AGPS	alkylglycerone phosphate synthase	7.5883	7.54783	7.78905	7.74351	7.64815	7.64173	7.69583	0.0541029	0.634591
209173_at	Hs.530009	AGR2	anterior gradient 2 homolog (Xenopus laevis)	4.0379	3.87324	4.04253	4.03328	4.06132	3.98456	4.0473	0.0627411	0.451218
212283_at	Hs.273330	AGRIN	agrin	5.68706	5.49684	5.46187	5.74602	5.79859	5.54859	5.7723	0.223713	0.0941324
217410_at	Hs.273330	AGRIN	agrin	5.73516	5.90602	5.62166	5.96846	6.10759	5.75428	6.03803	0.283747	0.096563
212285_s_at	Hs.273330	AGRIN	agrin	9.41136	9.86377	9.58384	9.50832	9.44348	9.61966	9.4759	-0.143761	0.464333
217419_x_at	Hs.273330	AGRIN	agrin	8.99272	9.43483	9.11399	9.0722	9.07061	9.18052	9.0714	-0.109112	0.567227
207193_at	Hs.104633	AGRP	agouti related protein homolog (mouse)	5.67014	5.68122	5.55131	5.49032	5.74643	5.63422	5.61838	-0.0158465	0.894113
202834_at	Hs.19383	AGT	angiotensinogen (serpin peptidase inhibitor, clade A, member 8)	5.02801	4.89885	5.0161	4.86418	4.6715	4.98099	4.76784	-0.213147	0.0971732
204499_at	Hs.494321	AGTPBP1	ATP/GTP binding protein 1	6.3059	6.16996	6.25354	6.51166	6.44399	6.24314	6.47782	0.234688	0.0259485
204500_s_at	Hs.494321	AGTPBP1	ATP/GTP binding protein 1	8.76078	8.77188	8.81714	8.86444	8.93096	8.78327	8.8977	0.114433	0.0413868
208016_s_at	Hs.477887	AGTR1	angiotensin II receptor, type 1	3.09733	3.08435	3.03859	3.04501	3.23634	3.07342	3.14068	0.0672529	0.435525
205357_s_at	Hs.477887	AGTR1	angiotensin II receptor, type 1	3.17209	3.05511	3.15936	3.0429	3.13242	3.12885	3.08766	-0.0411967	0.530888
207293_s_at	Hs.405348	AGTR2	angiotensin II receptor, type 2	3.24229	3.3071	3.14811	3.23995	2.93765	3.2325	3.0888	-0.143698	0.341562
207294_at	Hs.405348	AGTR2	angiotensin II receptor, type 2	2.69761	2.66234	2.56316	2.71238	2.47216	2.64104	2.59227	-0.048773	0.669651
213592_at	Hs.438311	AGTRL1	angiotensin II receptor-like 1	6.208	6.14753	6.62762	5.87832	6.43117	6.32772	6.15474	-0.172972	0.585019
210327_s_at	Hs.144567	AGXT	alanine-glyoxylate aminotransferase (oxalosis I; hyperoxaluria I; glycolicaciduria; serine-pyruvate aminotransferase)	3.47284	3.46225	3.44625	3.53088	3.71247	3.46045	3.62167	0.161227	0.0996797
206957_at	Hs.144567	AGXT	alanine-glyoxylate aminotransferase (oxalosis I; hyperoxaluria I; glycolicaciduria; serine-pyruvate aminotransferase)	3.01082	3.15776	3.15239	3.35584	3.11695	3.10699	3.2364	0.129404	0.318928
210326_at	Hs.144567	AGXT	alanine-glyoxylate aminotransferase (oxalosis I; hyperoxaluria I; glycolicaciduria; serine-pyruvate aminotransferase)	4.55807	4.51597	4.53521	4.50059	4.5469	4.53642	4.52374	-0.0126757	0.624783
221008_s_at	Hs.106576	AGXT2L1	alanine-glyoxylate aminotransferase 2-like 1 /// alanine-glyoxylate aminotransferase 2-like 1	2.92829	3.21909	2.86429	2.98099	3.34646	3.00389	3.16373	0.159838	0.474513
214766_s_at	Hs.300887	AHCTF1	AT hook containing transcription factor 1	7.37352	7.55199	7.46888	7.62791	7.53139	7.46479	7.57965	0.114858	0.226299
200903_s_at	Hs.388004	AHCY	S-adenosylhomocysteine hydrolase	9.88222	10.0543	9.93164	10.2059	10.1752	9.95607	10.1905	0.234467	0.0395644
207464_at	---	AHCYL1	S-adenosylhomocysteine hydrolase-like 1	3.88671	3.88671	3.90583	3.88671	4.01264	3.89308	3.94967	0.0565889	0.320424
200850_s_at	Hs.485365	AHCYL1	S-adenosylhomocysteine hydrolase-like 1	10.7848	10.7973	10.7083	10.8193	10.7427	10.7634	10.781	0.0175505	0.727632
200848_at	Hs.485365	AHCYL1	S-adenosylhomocysteine hydrolase-like 1	9.58119	9.77178	9.66335	9.81182	9.59909	9.67211	9.70545	0.0333488	0.774872
200849_s_at	Hs.485365	AHCYL1	S-adenosylhomocysteine hydrolase-like 1	9.57793	9.73322	9.6339	9.73351	9.6013	9.64835	9.6674	0.0190549	0.819557
205002_at	Hs.469280	AHDC1	AT hook, DNA binding motif, containing 1	7.34438	7.37672	7.08457	7.03877	7.00652	7.26856	7.02265	-0.245911	0.132812
220841_s_at	Hs.386684	AHI1	Abelson helper integration site 1	5.91179	5.7566	5.80246	6.0366	5.96971	5.82362	6.00316	0.179539	0.0686488
220842_at	Hs.386684	AHI1	Abelson helper integration site 1	4.42201	4.55814	4.23919	4.3812	4.25115	4.40644	4.31617	-0.0902693	0.533739
221569_at	Hs.386684	AHI1	Abelson helper integration site 1	7.28845	7.41304	7.12061	7.21631	7.30309	7.27403	7.2597	-0.0143358	0.907928
211986_at	Hs.502756	AHNAK	AHNAK nucleoprotein (desmoyokin)	10.9639	11.1165	10.8459	10.6259	10.5383	10.9755	10.5821	-0.39334	0.0342453
220016_at	Hs.502756	AHNAK	AHNAK nucleoprotein (desmoyokin)	6.50154	6.37292	6.19466	6.06601	6.2094	6.35637	6.1377	-0.218671	0.18279
202820_at	Hs.171189	AHR	aryl hydrocarbon receptor	7.03778	7.23305	7.30383	7.1568	7.03836	7.19155	7.09758	-0.0939716	0.462283
201491_at	Hs.204041	AHSA1	AHA1, activator of heat shock 90kDa protein ATPase homolog 1 (yeast)	9.16295	8.96605	9.09188	9.07563	9.05766	9.07362	9.06665	-0.00697726	0.931399
210929_s_at	Hs.324746	AHSG	alpha-2-HS-glycoprotein	5.2228	3.82617	3.86827	3.89974	3.66183	4.30575	3.78078	-0.524965	0.445164
204551_s_at	Hs.324746	AHSG	alpha-2-HS-glycoprotein	5.11072	4.60633	4.38653	4.82163	4.74937	4.70119	4.7855	0.084308	0.781546
219841_at	Hs.149342	AICDA	activation-induced cytidine deaminase	2.70735	2.73763	2.83012	2.70334	2.77959	2.75837	2.74147	-0.0169017	0.780616
207823_s_at	Hs.76364	AIF1	allograft inflammatory factor 1	4.16446	4.08369	3.95111	4.1047	4.21649	4.06642	4.1606	0.0941747	0.37434
215051_x_at	Hs.76364	AIF1	allograft inflammatory factor 1	5.33514	5.38075	5.1449	5.32406	5.32791	5.28693	5.32599	0.0390559	0.70353
209901_x_at	Hs.76364	AIF1	allograft inflammatory factor 1	5.22259	5.17546	5.17606	5.22318	5.18074	5.19137	5.20196	0.0105922	0.707034
213095_x_at	Hs.76364	AIF1	allograft inflammatory factor 1	5.71699	5.48955	5.70093	5.60896	5.7314	5.63582	5.67018	0.0343568	0.765095
205512_s_at	Hs.424932	AIFM1	apoptosis-inducing factor, mitochondrion-associated, 1	7.98073	7.84654	7.97054	7.9646	7.97925	7.9326	7.97193	0.0393253	0.532778
212543_at	Hs.648055	AIM1	absent in melanoma 1	5.07574	5.43836	5.11047	5.51127	5.29772	5.20819	5.4045	0.196309	0.329527
220290_at	Hs.128738	AIM1L	absent in melanoma 1-like	5.44553	5.32769	5.28534	5.39678	5.50806	5.35285	5.45242	0.0995651	0.273651
220289_s_at	Hs.128738	AIM1L /// FLJ38020	absent in melanoma 1-like /// similar to absent in melanoma 1	6.42684	6.52627	6.4301	6.45568	6.3759	6.46107	6.41579	-0.0452833	0.444304
206513_at	Hs.281898	AIM2	absent in melanoma 2	4.98774	4.73167	4.64608	4.78509	4.73716	4.7885	4.76112	-0.0273757	0.850877
201782_s_at	Hs.412433	AIP	aryl hydrocarbon receptor interacting protein	8.15173	8.0961	8.15064	8.15815	8.26735	8.13283	8.21275	0.0799257	0.188252
201781_s_at	Hs.412433	AIP	aryl hydrocarbon receptor interacting protein	6.85713	6.91803	6.9349	6.9164	7.1394	6.90335	7.0279	0.124549	0.254141
219977_at	Hs.279887	AIPL1	aryl hydrocarbon receptor interacting protein-like 1	5.01224	4.98212	5.0507	5.01053	5.18219	5.01502	5.09636	0.081337	0.322967
208090_s_at	Hs.129829	AIRE	autoimmune regulator (autoimmune polyendocrinopathy candidiasis ectodermal dystrophy)	5.08766	5.08932	5.2147	5.22134	5.32623	5.13056	5.27379	0.143228	0.121813
206460_at	Hs.25924	AJAP1	adherens junction associated protein 1	4.50201	4.78973	4.64112	5.01382	5.0389	4.64429	5.02636	0.382077	0.0381124
215789_s_at	Hs.25924	AJAP1	adherens junction associated protein 1	4.40361	4.34861	4.54597	4.73947	4.46197	4.43273	4.60072	0.16799	0.281637
215790_at	Hs.25924	AJAP1	adherens junction associated protein 1	3.12526	3.25998	3.22087	3.25318	3.18431	3.20203	3.21874	0.0167078	0.790952
202587_s_at	Hs.175473	AK1	adenylate kinase 1	7.64757	7.38105	7.35691	7.05867	7.22811	7.46184	7.14339	-0.318449	0.100762
202588_at	Hs.175473	AK1	adenylate kinase 1	5.23806	5.40913	5.57358	5.25853	5.36029	5.40692	5.30941	-0.0975117	0.509689
212175_s_at	Hs.470907	AK2	adenylate kinase 2	8.76739	8.82513	8.73724	9.10381	8.97707	8.77659	9.04044	0.263855	0.0197013
208967_s_at	Hs.470907	AK2	adenylate kinase 2	8.39044	8.23347	8.30159	8.47029	8.40525	8.3085	8.43777	0.129265	0.134516
205996_s_at	Hs.470907	AK2	adenylate kinase 2	5.34303	5.1018	5.2232	5.35168	5.49382	5.22268	5.42275	0.200068	0.151034
212172_at	Hs.470907	AK2	adenylate kinase 2	5.18942	5.3102	5.19803	5.33372	4.85695	5.23255	5.09534	-0.137215	0.5113
212174_at	Hs.470907	AK2	adenylate kinase 2	5.82483	5.73941	5.84316	5.84419	5.63541	5.80247	5.7398	-0.062667	0.528115
212173_at	Hs.470907	AK2	adenylate kinase 2	5.22836	4.90715	4.96441	5.07209	4.90014	5.03331	4.98611	-0.0471939	0.762889
204348_s_at	Hs.10862	AK3L1	adenylate kinase 3-like 1	9.23504	9.03615	9.22199	9.52134	9.19628	9.16439	9.35881	0.19442	0.277243
219308_s_at	Hs.559718	AK5	adenylate kinase 5	3.57939	3.41162	3.43801	3.54005	3.59435	3.47634	3.5672	0.0908613	0.286294
201674_s_at	Hs.463506	AKAP1	A kinase (PRKA) anchor protein 1	7.41575	7.35078	7.34232	7.79441	7.625	7.36962	7.70971	0.340087	0.0165702
210625_s_at	Hs.463506	AKAP1	A kinase (PRKA) anchor protein 1	6.31253	6.15469	6.29499	6.77995	6.57007	6.25407	6.67501	0.420939	0.0253841
201675_at	Hs.463506	AKAP1	A kinase (PRKA) anchor protein 1	7.61379	7.90697	7.94876	8.38907	8.19897	7.82317	8.29402	0.470849	0.0545808
210626_at	Hs.463506	AKAP1	A kinase (PRKA) anchor protein 1	4.20677	4.23603	4.18831	4.27087	4.24013	4.21037	4.2555	0.0451269	0.124125
205045_at	Hs.645379	AKAP10	A kinase (PRKA) anchor protein 10	5.91367	5.471	5.77518	5.87139	5.69532	5.71995	5.78335	0.0634031	0.749386
203156_at	Hs.105105	AKAP11	A kinase (PRKA) anchor protein 11	8.37324	8.3752	8.40724	8.47	8.24992	8.38523	8.35996	-0.0252664	0.781333
215336_at	Hs.105105	AKAP11	A kinase (PRKA) anchor protein 11	5.70638	5.38453	5.5944	5.59134	5.53765	5.56177	5.5645	0.00272648	0.983762
210517_s_at	Hs.371240	AKAP12	A kinase (PRKA) anchor protein (gravin) 12	11.627	11.4842	11.6491	11.467	11.1487	11.5868	11.3079	-0.278888	0.132875
209534_x_at	Hs.459211	AKAP13	A kinase (PRKA) anchor protein 13	7.52346	7.36947	7.46016	7.37623	7.32863	7.45103	7.35243	-0.0986007	0.200832
222024_s_at	Hs.459211	AKAP13	A kinase (PRKA) anchor protein 13	7.13303	6.91225	7.09875	6.92572	6.91119	7.04801	6.91845	-0.129557	0.240348
208325_s_at	Hs.459211	AKAP13	A kinase (PRKA) anchor protein 13	6.45231	5.84434	6.49988	6.06283	5.57019	6.26551	5.81651	-0.449002	0.265135
221718_s_at	Hs.459211	AKAP13	A kinase (PRKA) anchor protein 13 /// A kinase (PRKA) anchor protein 13	8.40538	8.14994	8.40278	8.26336	8.01095	8.31937	8.13716	-0.182207	0.295805
222023_at	Hs.459211	AKAP13	A kinase (PRKA) anchor protein 13	3.49933	3.30638	3.61152	3.53388	3.7532	3.47241	3.64354	0.171129	0.312035
213516_at	Hs.459211	AKAP13	A kinase (PRKA) anchor protein 13	2.82527	3.01671	3.0846	2.89517	3.04364	2.97553	2.9694	-0.00612442	0.960703
202760_s_at	Hs.591908	AKAP2 /// PALM2-AKAP2	A kinase (PRKA) anchor protein 2 /// PALM2-AKAP2 protein	10.0851	9.98258	10.2167	9.95893	9.59817	10.0948	9.77855	-0.316239	0.143213
202759_s_at	Hs.591908	AKAP2 /// PALM2-AKAP2	A kinase (PRKA) anchor protein 2 /// PALM2-AKAP2 protein	9.93695	9.92448	10.1288	9.90227	9.47081	9.99673	9.68654	-0.310192	0.186943
207344_at	Hs.98397	AKAP3	A kinase (PRKA) anchor protein 3	4.37833	4.07328	4.23718	4.30462	4.29337	4.2296	4.29899	0.0693981	0.585283
207019_s_at	Hs.97633	AKAP4	A kinase (PRKA) anchor protein 4	3.30887	3.53468	3.52456	3.68939	3.69513	3.45604	3.69226	0.236224	0.0889491
207800_at	Hs.532489	AKAP5	A kinase (PRKA) anchor protein 5	3.62376	3.61225	3.79548	3.61148	3.60391	3.67716	3.60769	-0.0694708	0.430998
217669_s_at	Hs.509083	AKAP6	A kinase (PRKA) anchor protein 6	3.69115	3.78874	3.79664	3.89006	3.88671	3.75884	3.88838	0.129543	0.0597053
205359_at	Hs.509083	AKAP6	A kinase (PRKA) anchor protein 6	3.76668	3.81129	3.76668	3.70053	3.96954	3.78155	3.83503	0.0534818	0.636564
205772_s_at	Hs.486483	AKAP7	A kinase (PRKA) anchor protein 7	3.18081	3.23719	3.36273	3.41185	3.33815	3.26025	3.375	0.114754	0.221828
211172_x_at	Hs.486483	AKAP7	A kinase (PRKA) anchor protein 7	5.96553	5.96553	5.75663	5.74447	5.8355	5.8959	5.78998	-0.105914	0.350816
205771_s_at	Hs.486483	AKAP7	A kinase (PRKA) anchor protein 7	6.78697	6.75622	6.82636	6.96901	6.7648	6.78985	6.8669	0.0770566	0.409014
203848_at	Hs.631640	AKAP8	A kinase (PRKA) anchor protein 8	7.45392	7.56285	7.3982	7.62916	7.63179	7.47165	7.63047	0.158821	0.0843821
203847_s_at	Hs.631640	AKAP8	A kinase (PRKA) anchor protein 8	7.25862	7.22025	7.18907	7.16277	7.22993	7.22264	7.19635	-0.0262944	0.518723
222160_at	Hs.399800	AKAP8L	A kinase (PRKA) anchor protein 8-like	5.87837	5.81536	5.696	5.53002	5.71528	5.79658	5.62265	-0.173926	0.172893
215741_x_at	Hs.399800	AKAP8L	A kinase (PRKA) anchor protein 8-like	6.77949	6.82646	6.68408	6.79652	6.90618	6.76334	6.85135	0.0880036	0.284969
218064_s_at	Hs.399800	AKAP8L	A kinase (PRKA) anchor protein 8-like	8.17188	8.2181	7.97311	8.1657	8.16468	8.12103	8.16519	0.0441572	0.679941
215483_at	Hs.651221	AKAP9	A kinase (PRKA) anchor protein (yotiao) 9	6.20081	6.46747	6.33196	6.41395	6.52206	6.33341	6.468	0.134593	0.29832
210962_s_at	Hs.651221	AKAP9	A kinase (PRKA) anchor protein (yotiao) 9	8.9021	9.03431	8.82983	8.8773	8.78153	8.92208	8.82941	-0.0926621	0.356028
207870_at	Hs.651221	AKAP9	A kinase (PRKA) anchor protein (yotiao) 9	3.06113	2.97293	2.98141	2.99366	3.02307	3.00516	3.00836	0.00320648	0.937888
201900_s_at	Hs.474584	AKR1A1	aldo-keto reductase family 1, member A1 (aldehyde reductase)	9.75156	9.93832	9.93566	10.1054	10.2034	9.87518	10.1544	0.279246	0.0500259
201272_at	Hs.521212	AKR1B1	aldo-keto reductase family 1, member B1 (aldose reductase)	10.3909	10.3666	10.3799	10.5243	10.42	10.3791	10.4722	0.0930515	0.102134
206561_s_at	Hs.116724	AKR1B10	aldo-keto reductase family 1, member B10 (aldose reductase)	3.70947	3.92102	4.14894	3.91675	3.83678	3.92648	3.87676	-0.0497154	0.784752
216594_x_at	---	AKR1C1	aldo-keto reductase family 1, member C1 (dihydrodiol dehydrogenase 1; 20-alpha (3-alpha)-hydroxysteroid dehydrogenase)	6.6118	6.83321	6.60213	6.81793	6.64744	6.68238	6.73269	0.0503024	0.694608
204151_x_at	---	AKR1C1	aldo-keto reductase family 1, member C1 (dihydrodiol dehydrogenase 1; 20-alpha (3-alpha)-hydroxysteroid dehydrogenase)	6.88993	7.2611	6.74675	7.0769	6.94766	6.96593	7.01228	0.046354	0.834571
209699_x_at	Hs.567256	AKR1C2	aldo-keto reductase family 1, member C2 (dihydrodiol dehydrogenase 2; bile acid binding protein; 3-alpha hydroxysteroid dehydrogenase, type III)	6.52162	6.87253	6.49373	6.79878	6.71432	6.62929	6.75655	0.12726	0.485677
211653_x_at	Hs.567256	AKR1C2	aldo-keto reductase family 1, member C2 (dihydrodiol dehydrogenase 2; bile acid binding protein; 3-alpha hydroxysteroid dehydrogenase, type III) /// aldo-keto reductase family 1, member C2 (dihydrodiol dehydrogenase 2; bile acid binding protein; 3-alpha hydroxysteroid dehydrogenase, type III)	5.92816	6.35041	5.92974	6.2928	5.90759	6.06944	6.1002	0.0307627	0.902617
209160_at	Hs.78183	AKR1C3	aldo-keto reductase family 1, member C3 (3-alpha hydroxysteroid dehydrogenase, type II)	3.69606	3.73154	3.81603	3.42626	3.64246	3.74788	3.53436	-0.21352	0.104782
210558_at	Hs.567245	AKR1C4	aldo-keto reductase family 1, member C4 (chlordecone reductase; 3-alpha hydroxysteroid dehydrogenase, type I; dihydrodiol dehydrogenase 4)	2.9072	3.03928	3.00476	2.84647	2.70332	2.98374	2.7749	-0.208848	0.0662831
207102_at	Hs.201667	AKR1D1	aldo-keto reductase family 1, member D1 (delta 4-3-ketosteroid-5-beta-reductase)	2.85478	2.7362	2.98045	3.03523	2.709	2.85714	2.87212	0.014973	0.927689
214259_s_at	Hs.571886	AKR7A2	aldo-keto reductase family 7, member A2 (aflatoxin aldehyde reductase)	9.1574	9.14736	9.1316	9.12553	9.0574	9.14545	9.09146	-0.0539892	0.141152
202139_at	Hs.571886	AKR7A2	aldo-keto reductase family 7, member A2 (aflatoxin aldehyde reductase)	9.33267	9.06248	9.03451	9.13363	9.06977	9.14322	9.1017	-0.0415187	0.761667
206469_x_at	Hs.6980	AKR7A3	aldo-keto reductase family 7, member A3 (aflatoxin aldehyde reductase)	6.62793	6.6124	6.48971	6.53534	6.53575	6.57668	6.53554	-0.0411392	0.518786
216381_x_at	Hs.6980	AKR7A3	aldo-keto reductase family 7, member A3 (aflatoxin aldehyde reductase)	6.63303	6.53831	6.50002	6.56642	6.53971	6.55712	6.55307	-0.00405502	0.942751
207163_s_at	Hs.525622	AKT1	v-akt murine thymoma viral oncogene homolog 1	8.67546	8.73974	8.64514	8.50355	8.51243	8.68678	8.50799	-0.178791	0.0158655
211453_s_at	Hs.631535	AKT2	v-akt murine thymoma viral oncogene homolog 2	5.33366	4.96441	5.18555	4.91675	5.03427	5.16121	4.97551	-0.185698	0.291054
203809_s_at	Hs.631535	AKT2	v-akt murine thymoma viral oncogene homolog 2	5.10633	4.71355	5.10322	4.99471	4.79647	4.97437	4.89559	-0.0787755	0.697215
212607_at	Hs.498292	AKT3	v-akt murine thymoma viral oncogene homolog 3 (protein kinase B, gamma)	8.99554	8.93496	9.14689	8.86049	8.85621	9.0258	8.85835	-0.167449	0.131784
212609_s_at	Hs.498292	AKT3	V-akt murine thymoma viral oncogene homolog 3 (protein kinase B, gamma)	8.37377	8.26429	8.36183	8.29225	8.26364	8.3333	8.27795	-0.0553493	0.315319
219393_s_at	Hs.498292	AKT3	v-akt murine thymoma viral oncogene homolog 3 (protein kinase B, gamma)	4.24885	3.80406	4.16657	4.08833	4.17279	4.07316	4.13056	0.0574001	0.769715
218489_s_at	Hs.1227	ALAD	aminolevulinate, delta-, dehydratase	6.81671	6.74686	6.75354	6.75652	6.52017	6.77237	6.63834	-0.134027	0.243789
218487_at	Hs.1227	ALAD	aminolevulinate, delta-, dehydratase	7.14718	7.48594	7.23523	7.0973	7.10875	7.28945	7.10302	-0.186428	0.250093
205633_s_at	Hs.476308	ALAS1	aminolevulinate, delta-, synthase 1	8.29313	8.28269	8.24998	8.33567	8.32173	8.27527	8.3287	0.0534331	0.0557895
211560_s_at	Hs.522666	ALAS2	aminolevulinate, delta-, synthase 2 (sideroblastic/hypochromic anemia)	4.10623	4.05047	3.85842	4.10687	4.15886	4.00504	4.13287	0.127827	0.286408
214842_s_at	Hs.418167	ALB	albumin	3.13915	2.98883	3.12551	2.95967	2.83758	3.08449	2.89862	-0.18587	0.0943422
211298_s_at	Hs.418167	ALB	albumin	6.45548	3.96125	3.37416	4.31055	3.23944	4.59696	3.775	-0.821964	0.567361
214837_at	Hs.418167	ALB	albumin	2.883	2.89558	3.02409	2.86327	3.06316	2.93422	2.96321	0.028988	0.779166
201952_at	Hs.591293	ALCAM	activated leukocyte cell adhesion molecule	9.94677	9.97477	9.81116	9.85669	9.86763	9.9109	9.86216	-0.048738	0.509889
201951_at	Hs.591293	ALCAM	activated leukocyte cell adhesion molecule	8.4572	8.62971	8.29046	8.52526	8.34141	8.45912	8.43334	-0.025789	0.869106
217791_s_at	Hs.500645	ALDH18A1	aldehyde dehydrogenase 18 family, member A1	9.07129	9.18062	9.3724	9.25044	9.36064	9.2081	9.30554	0.0974399	0.478925
212224_at	Hs.76392	ALDH1A1	aldehyde dehydrogenase 1 family, member A1	4.90899	4.93634	4.79664	6.07833	4.70077	4.88066	5.38955	0.508896	0.397009
207015_s_at	Hs.643455	ALDH1A2	aldehyde dehydrogenase 1 family, member A2	4.48076	4.51096	4.53537	4.59152	4.75354	4.50903	4.67253	0.163499	0.0828204
207016_s_at	Hs.643455	ALDH1A2	aldehyde dehydrogenase 1 family, member A2	3.43365	3.50143	3.26067	3.23482	3.66889	3.39858	3.45185	0.053273	0.793594
203180_at	Hs.459538	ALDH1A3	aldehyde dehydrogenase 1 family, member A3	7.29993	7.53286	7.37588	8.22878	7.64811	7.40289	7.93845	0.535559	0.105906
222168_at	Hs.459538	ALDH1A3	Aldehyde dehydrogenase 1 family, member A3	2.33304	2.59019	2.47876	2.62616	2.69005	2.46733	2.6581	0.190772	0.14967
214073_at	Hs.459538	ALDH1A3	Aldehyde dehydrogenase 1 family, member A3	5.5743	5.77481	6.09874	5.75365	5.71775	5.81595	5.7357	-0.0802508	0.712013
209646_x_at	Hs.436219	ALDH1B1	aldehyde dehydrogenase 1 family, member B1	5.51475	5.23304	5.50083	5.55513	5.70807	5.41621	5.6316	0.215393	0.199589
209645_s_at	Hs.436219	ALDH1B1	aldehyde dehydrogenase 1 family, member B1	6.10598	6.07852	6.63652	6.24789	6.16542	6.27367	6.20666	-0.0670193	0.795272
205208_at	Hs.434435	ALDH1L1	aldehyde dehydrogenase 1 family, member L1	5.78432	5.83504	5.68614	6.00291	6.1087	5.7685	6.05581	0.287307	0.0250419
215798_at	Hs.434435	ALDH1L1	aldehyde dehydrogenase 1 family, member L1	5.43573	5.32734	5.29274	5.53953	5.59126	5.35194	5.5654	0.213456	0.0360685
201425_at	Hs.632733	ALDH2	aldehyde dehydrogenase 2 family (mitochondrial)	9.09494	9.1684	9.08908	9.24214	9.08908	9.11748	9.16561	0.0481364	0.517835
205623_at	Hs.531682	ALDH3A1	aldehyde dehydrogenase 3 family, memberA1	4.86598	4.87294	4.51274	4.96671	4.82447	4.75055	4.89559	0.145038	0.43767
202054_s_at	Hs.499886	ALDH3A2	aldehyde dehydrogenase 3 family, member A2	8.53464	8.57653	8.42737	8.78117	8.80329	8.51285	8.79223	0.279382	0.0169904
210544_s_at	Hs.499886	ALDH3A2	aldehyde dehydrogenase 3 family, member A2	7.19284	7.10377	7.27942	7.36571	7.2932	7.19201	7.32946	0.137446	0.1476
202053_s_at	Hs.499886	ALDH3A2	aldehyde dehydrogenase 3 family, member A2	7.8773	7.75246	8.03287	8.07144	8.11179	7.88754	8.09161	0.20407	0.149307
211004_s_at	Hs.523841	ALDH3B1	aldehyde dehydrogenase 3 family, member B1	5.58448	5.39957	5.4899	5.46176	5.64739	5.49132	5.55457	0.063256	0.563283
205640_at	Hs.523841	ALDH3B1	aldehyde dehydrogenase 3 family, member B1	5.20762	5.37186	5.13997	5.012	5.29759	5.23982	5.1548	-0.085019	0.583154
204942_s_at	Hs.87539	ALDH3B2	aldehyde dehydrogenase 3 family, member B2	3.45645	3.42495	3.16506	3.53591	3.44436	3.34882	3.49013	0.141312	0.33714
204941_s_at	Hs.87539	ALDH3B2	aldehyde dehydrogenase 3 family, member B2	3.24105	2.96921	2.93399	2.9338	2.9596	3.04808	2.9467	-0.101379	0.478694
203722_at	Hs.77448	ALDH4A1	aldehyde dehydrogenase 4 family, member A1	7.46915	7.72808	7.35565	7.43833	7.25839	7.51763	7.34836	-0.169267	0.3607
211552_s_at	Hs.77448	ALDH4A1	aldehyde dehydrogenase 4 family, member A1	5.90337	5.93028	5.89601	5.98089	5.89613	5.90989	5.93851	0.0286235	0.46562
203609_s_at	Hs.371723	ALDH5A1	aldehyde dehydrogenase 5 family, member A1 (succinate-semialdehyde dehydrogenase)	4.5691	4.75525	4.62545	4.50262	4.38773	4.64993	4.44517	-0.204761	0.0904047
203608_at	Hs.371723	ALDH5A1	aldehyde dehydrogenase 5 family, member A1 (succinate-semialdehyde dehydrogenase)	6.24311	6.11039	5.90211	6.25605	5.96046	6.0852	6.10825	0.0230511	0.900126
221589_s_at	Hs.293970	ALDH6A1	aldehyde dehydrogenase 6 family, member A1	7.69995	7.79903	7.87565	7.93963	7.99674	7.79154	7.96819	0.176642	0.0832633
221588_x_at	Hs.293970	ALDH6A1	aldehyde dehydrogenase 6 family, member A1	8.06696	8.04793	8.1769	8.2508	8.13244	8.09726	8.19162	0.0943573	0.259948
204290_s_at	Hs.293970	ALDH6A1	aldehyde dehydrogenase 6 family, member A1	7.71221	7.68648	7.84809	7.82751	7.77922	7.74893	7.80336	0.0544352	0.477082
221590_s_at	Hs.293970	ALDH6A1	Aldehyde dehydrogenase 6 family, member A1	6.20488	6.10554	6.2009	6.26797	5.97663	6.17044	6.1223	-0.0481409	0.70694
204289_at	Hs.293970	ALDH6A1	aldehyde dehydrogenase 6 family, member A1	3.49581	3.44603	3.19754	3.4109	3.27839	3.37979	3.34464	-0.0351485	0.802835
208951_at	Hs.483239	ALDH7A1	aldehyde dehydrogenase 7 family, member A1	9.40467	9.47514	9.32025	9.46593	9.52538	9.40002	9.49566	0.0956362	0.220087
208950_s_at	Hs.483239	ALDH7A1	aldehyde dehydrogenase 7 family, member A1	9.83183	10.0565	9.91022	10.0084	10.0901	9.93287	10.0493	0.116397	0.287749
213591_at	Hs.483239	ALDH7A1	Aldehyde dehydrogenase 7 family, member A1	5.80225	5.88595	5.97181	5.82668	5.80713	5.88667	5.8169	-0.0697652	0.352892
220148_at	Hs.486520	ALDH8A1	aldehyde dehydrogenase 8 family, member A1	3.13269	3.46787	3.13269	3.09737	3.24019	3.24442	3.16878	-0.0756404	0.65648
201612_at	Hs.2533	ALDH9A1	aldehyde dehydrogenase 9 family, member A1	9.59874	9.57952	9.66035	9.70959	9.65382	9.61287	9.6817	0.0688285	0.165523
214687_x_at	Hs.513490	ALDOA	aldolase A, fructose-bisphosphate	12.3766	12.3381	12.3876	12.4679	12.3989	12.3675	12.4334	0.065938	0.132968
200966_x_at	Hs.513490	ALDOA	aldolase A, fructose-bisphosphate	12.4194	12.3575	12.3707	12.4767	12.4045	12.3825	12.4406	0.0580413	0.207802
211617_at	Hs.148259	ALDOAP2	aldolase A, fructose-bisphosphate pseudogene 2 /// aldolase A, fructose-bisphosphate pseudogene 2	3.91963	3.78847	3.627	3.88779	3.7219	3.77836	3.80484	0.026478	0.846459
204704_s_at	Hs.530274	ALDOB	aldolase B, fructose-bisphosphate	2.3707	2.36033	2.35739	2.54857	2.44378	2.36281	2.49618	0.133368	0.0429281
204705_x_at	Hs.530274	ALDOB	aldolase B, fructose-bisphosphate	4.15864	4.24611	4.02019	4.27697	4.4596	4.14165	4.36829	0.226637	0.128671
211357_s_at	Hs.530274	ALDOB	aldolase B, fructose-bisphosphate	3.1633	3.20766	3.25432	3.30689	3.26143	3.20843	3.28416	0.0757345	0.139687
217238_s_at	Hs.530274	ALDOB	aldolase B, fructose-bisphosphate	2.97656	3.0876	2.94663	3.06237	2.94496	3.0036	3.00366	6.59897e-05	0.999313
202022_at	Hs.155247	ALDOC	aldolase C, fructose-bisphosphate	7.50491	7.49161	7.38206	7.81132	7.97715	7.45952	7.89423	0.434712	0.0120874
220190_s_at	---	ALF /// SALF	TFIIA-alpha/beta-like factor /// stoned B/TFIIA-alpha/beta-like factor	3.19169	3.46796	3.27356	3.16243	3.29585	3.31107	3.22914	-0.0819325	0.533761
218444_at	Hs.526711	ALG12	asparagine-linked glycosylation 12 homolog (S. cerevisiae, alpha-1,6-mannosyltransferase)	6.37491	6.35689	6.21734	6.33777	6.2786	6.31638	6.30818	-0.00819743	0.911617
219015_s_at	Hs.110853	ALG13	asparagine-linked glycosylation 13 homolog (S. cerevisiae)	5.53774	5.19278	5.37018	5.28695	5.04482	5.3669	5.16588	-0.201012	0.290655
222358_x_at	Hs.110853	ALG13	Asparagine-linked glycosylation 13 homolog (S. cerevisiae)	7.14288	7.22327	7.07767	7.17808	7.08851	7.14794	7.13329	-0.0146439	0.833193
207396_s_at	Hs.478481	ALG3	asparagine-linked glycosylation 3 homolog (S. cerevisiae, alpha-1,3-mannosyltransferase)	7.72615	7.79905	7.81756	7.81401	8.04412	7.78092	7.92906	0.148144	0.209475
218203_at	Hs.507769	ALG5	asparagine-linked glycosylation 5 homolog (S. cerevisiae, dolichyl-phosphate beta-glucosyltransferase)	8.71075	8.60253	8.67465	8.60264	8.57734	8.66264	8.58999	-0.0726512	0.183135
219649_at	Hs.258501	ALG6	asparagine-linked glycosylation 6 homolog (S. cerevisiae, alpha-1,3-glucosyltransferase)	8.05547	8.13191	8.05171	8.29941	8.06999	8.0797	8.1847	0.105002	0.336199
213692_s_at	Hs.503368	ALG8	Asparagine-linked glycosylation 8 homolog (S. cerevisiae, alpha-1,3-glucosyltransferase)	4.48009	4.6541	4.48619	4.34255	4.50735	4.54013	4.42495	-0.115178	0.31576
203545_at	Hs.503368	ALG8	asparagine-linked glycosylation 8 homolog (S. cerevisiae, alpha-1,3-glucosyltransferase)	8.7027	8.71812	8.63945	8.76593	8.65964	8.68676	8.71279	0.0260296	0.640834
219374_s_at	Hs.503850	ALG9	asparagine-linked glycosylation 9 homolog (S. cerevisiae, alpha- 1,2-mannosyltransferase)	7.69618	7.73414	7.65992	7.69445	7.70623	7.69675	7.70034	0.00359394	0.906012
208211_s_at	Hs.196534	ALK	anaplastic lymphoma kinase (Ki-1)	3.99829	4.02417	3.9828	4.08408	4.13153	4.00175	4.1078	0.106053	0.0204969
208212_s_at	Hs.196534	ALK	anaplastic lymphoma kinase (Ki-1)	3.83745	3.84499	3.77871	3.89205	4.25242	3.82038	4.07223	0.251851	0.163303
205621_at	Hs.94542	ALKBH1	alkB, alkylation repair homolog 1 (E. coli)	7.90835	7.85547	8.00981	8.02577	8.02383	7.92454	8.0248	0.100258	0.18489
222228_s_at	---	ALKBH4	alkB, alkylation repair homolog 4 (E. coli)	6.40882	6.37465	6.36908	6.53856	6.50348	6.38418	6.52102	0.136834	0.00703982
220365_at	Hs.97899	ALLC	allantoicase	3.99247	3.86904	3.81436	3.96091	4.08493	3.89196	4.02292	0.130967	0.209462
214221_at	Hs.184720	ALMS1	Alstrom syndrome 1	7.86687	7.62068	7.45675	7.34306	7.3134	7.6481	7.32823	-0.319869	0.129802
214220_s_at	Hs.184720	ALMS1	Alstrom syndrome 1	7.17864	6.88892	6.91543	6.94365	6.70615	6.99433	6.8249	-0.169428	0.337047
214707_x_at	Hs.184720	ALMS1	Alstrom syndrome 1	8.07316	8.09062	7.91797	8.021	7.93813	8.02725	7.97957	-0.0476872	0.58086
207206_s_at	Hs.422967	ALOX12	arachidonate 12-lipoxygenase	3.49291	3.45428	3.29669	3.49291	3.45357	3.41463	3.47324	0.0586124	0.511197
207381_at	Hs.136574	ALOX12B	arachidonate 12-lipoxygenase, 12R type	3.15297	3.32262	2.95982	3.16861	3.2079	3.14513	3.18826	0.0431215	0.772122
214340_at	Hs.378695	ALOX12P2	arachidonate 12-lipoxygenase pseudogene 2	4.77629	4.67546	4.96634	4.76606	4.85314	4.80603	4.8096	0.00357186	0.977128
207328_at	Hs.73809	ALOX15	arachidonate 15-lipoxygenase	2.78017	2.94614	3.05308	2.88218	2.95407	2.92647	2.91812	-0.00834222	0.942194
206714_at	Hs.111256	ALOX15B	arachidonate 15-lipoxygenase, type B	4.1391	4.27353	4.38008	4.32231	4.35354	4.26424	4.33792	0.0736861	0.476286
204445_s_at	Hs.89499	ALOX5	arachidonate 5-lipoxygenase	4.69203	4.88778	4.71718	4.94511	5.11072	4.76566	5.02792	0.262257	0.0798135
204446_s_at	Hs.89499	ALOX5	arachidonate 5-lipoxygenase	5.18298	5.6547	5.48804	5.99946	5.50934	5.44191	5.7544	0.312496	0.308233
214366_s_at	Hs.89499	ALOX5	arachidonate 5-lipoxygenase	4.39277	4.43395	4.29489	4.39277	4.44298	4.37387	4.41788	0.044008	0.492363
213952_s_at	Hs.89499	ALOX5	Arachidonate 5-lipoxygenase	4.04822	3.66901	3.81199	3.84129	3.93097	3.84308	3.88613	0.0430572	0.788132
204174_at	Hs.507658	ALOX5AP	arachidonate 5-lipoxygenase-activating protein	4.5253	4.4097	4.37438	4.47298	4.51006	4.43646	4.49152	0.0550601	0.429451
222383_s_at	Hs.232770	ALOXE3	arachidonate lipoxygenase 3	2.85825	3.04626	3.04626	3.07833	3.09429	2.98359	3.08631	0.102724	0.294805
207708_at	Hs.232770	ALOXE3	arachidonate lipoxygenase 3	4.97709	4.86856	4.64078	4.9558	4.94111	4.82881	4.94845	0.119643	0.419052
211618_s_at	Hs.37009	ALPI	alkaline phosphatase, intestinal /// alkaline phosphatase, intestinal	4.44446	4.47825	4.50453	4.74857	4.64232	4.47575	4.69544	0.219695	0.0169497
207140_at	Hs.37009	ALPI	alkaline phosphatase, intestinal	4.17357	4.21327	4.07881	4.19348	4.57483	4.15522	4.38415	0.228935	0.227128
207133_x_at	Hs.99691	ALPK1	alpha-kinase 1	7.2906	7.22129	7.13808	7.17055	7.17055	7.21666	7.17055	-0.0461057	0.477213
214846_s_at	Hs.459183	ALPK3	alpha-kinase 3	5.84081	5.86944	5.93548	5.94081	5.64422	5.88191	5.79251	-0.0893985	0.498069
215783_s_at	Hs.75431	ALPL	alkaline phosphatase, liver/bone/kidney	6.56314	6.87908	6.75448	6.9822	7.20714	6.73223	7.09467	0.36244	0.0880746
204664_at	Hs.284255	ALPP	alkaline phosphatase, placental (Regan isozyme)	3.91173	4.06841	3.69519	4.38998	4.21798	3.89178	4.30398	0.4122	0.0749209
211619_s_at	Hs.284255	ALPP /// ALPPL2	alkaline phosphatase, placental (Regan isozyme) /// alkaline phosphatase, placental (Regan isozyme) /// alkaline phosphatase, placental-like 2 /// alkaline phosphatase, placental-like 2	5.21785	5.72735	5.42863	6.59158	6.30091	5.45794	6.44625	0.988305	0.0204404
210431_at	Hs.333509	ALPPL2	alkaline phosphatase, placental-like 2	5.59461	6.49392	5.80724	7.52849	7.21304	5.96526	7.37077	1.40551	0.0319292
216377_x_at	Hs.333509	ALPPL2	alkaline phosphatase, placental-like 2	5.86397	6.15289	5.74175	6.55615	6.31258	5.91954	6.43436	0.514824	0.0659797
222333_at	Hs.517937	ALS2CL	ALS2 C-terminal like	6.06062	6.01366	5.70844	6.05189	6.27005	5.92757	6.16097	0.233396	0.250061
219834_at	Hs.444982	ALS2CR8	amyotrophic lateral sclerosis 2 (juvenile) chromosome region, candidate 8	4.94833	4.6844	4.39362	4.70975	4.35256	4.67545	4.53115	-0.144295	0.598637
207690_at	Hs.591409	ALX3	aristaless-like homeobox 3	4.99657	5.01238	5.05576	4.84836	4.90378	5.02157	4.87607	-0.145502	0.0179585
208330_at	Hs.436055	ALX4	aristaless-like homeobox 4	4.37279	4.18258	4.30906	4.53056	4.33755	4.28814	4.43406	0.145915	0.247541
217111_at	Hs.508343	AMACR	alpha-methylacyl-CoA racemase	3.8296	4.0865	3.97679	4.34742	4.25982	3.9643	4.30362	0.33932	0.0442598
217113_at	Hs.508343	AMACR	alpha-methylacyl-CoA racemase	4.57826	4.66226	4.23992	4.70013	4.64126	4.49348	4.67069	0.177215	0.369126
209424_s_at	Hs.508343	AMACR	alpha-methylacyl-CoA racemase	6.11444	6.18668	6.09268	6.20796	5.97188	6.13126	6.08992	-0.0413474	0.693755
209426_s_at	Hs.508343	AMACR	alpha-methylacyl-CoA racemase	5.82392	5.61957	5.66425	5.76686	5.66425	5.70258	5.71556	0.012979	0.892989
209425_at	Hs.508343	AMACR	alpha-methylacyl-CoA racemase	5.36887	5.45122	5.25687	5.31568	5.38437	5.35899	5.35002	-0.00896615	0.914754
221114_at	Hs.272396	AMBN	ameloblastin (enamel matrix protein)	4.52005	4.93427	4.52992	4.40713	4.50178	4.66141	4.45446	-0.206957	0.332828
205477_s_at	Hs.436911	AMBP	alpha-1-microglobulin/bikunin precursor	4.62832	4.52991	4.22401	4.69873	4.73541	4.46075	4.71707	0.256328	0.202643
214425_at	Hs.436911	AMBP	Alpha-1-microglobulin/bikunin precursor	4.7328	4.53684	4.37016	4.69759	4.78023	4.5466	4.73891	0.192312	0.259808
201197_at	Hs.159118	AMD1	adenosylmethionine decarboxylase 1	8.6362	8.74151	8.78645	8.99666	8.87521	8.72138	8.93593	0.21455	0.0608768
201196_s_at	Hs.159118	AMD1	adenosylmethionine decarboxylase 1	8.18962	8.12036	8.46168	8.55158	8.43103	8.25722	8.4913	0.23408	0.197309
219082_at	Hs.433499	AMDHD2	amidohydrolase domain containing 2	5.86911	5.72646	5.71701	5.79054	5.8969	5.77086	5.84372	0.0728572	0.40228
208410_x_at	Hs.46329	AMELX	amelogenin (amelogenesis imperfecta 1, X-linked)	3.09815	3.00566	3.32437	2.93699	3.10621	3.14273	3.0216	-0.121127	0.443297
208220_x_at	Hs.1238	AMELY	amelogenin, Y-linked	3.40864	3.46553	3.46675	3.59222	3.60716	3.44697	3.59969	0.152721	0.00918677
202204_s_at	Hs.295137	AMFR	autocrine motility factor receptor	7.26392	7.29244	7.22084	7.12512	7.17999	7.25907	7.15256	-0.106513	0.051091
202203_s_at	Hs.295137	AMFR	autocrine motility factor receptor	7.12237	7.02624	7.13142	7.0756	6.84493	7.09334	6.96027	-0.133079	0.260989
206516_at	Hs.112432	AMH	anti-Mullerian hormone	4.81791	4.91882	4.46525	4.87037	4.90435	4.73399	4.88736	0.153366	0.452163
206892_at	---	AMHR2	anti-Mullerian hormone receptor, type II	4.9809	4.94224	5.0153	4.97571	5.49031	4.97948	5.23301	0.253532	0.281824
222108_at	Hs.121520	AMIGO2	adhesion molecule with Ig-like domain 2	7.68226	7.60213	7.98606	7.38336	8.04801	7.75682	7.71569	-0.0411274	0.896238
204976_s_at	Hs.481208	AMMECR1	Alport syndrome, mental retardation, midface hypoplasia and elliptocytosis chromosomal region, gene 1	7.2909	7.10668	7.11658	7.60333	7.30865	7.17139	7.45599	0.284599	0.124206
220989_s_at	Hs.534494	AMN	amnionless homolog (mouse) /// amnionless homolog (mouse)	5.94718	6.15403	6.04307	6.10635	6.27846	6.04809	6.19241	0.144311	0.245934
209521_s_at	Hs.528051	AMOT	angiomotin	3.86268	4.18792	4.02019	3.69194	3.94357	4.0236	3.81776	-0.205839	0.271834
203002_at	Hs.426312	AMOTL2	angiomotin like 2	10.2681	10.4548	10.3817	10.2478	10.1504	10.3682	10.1991	-0.169098	0.121689
206121_at	Hs.89570	AMPD1	adenosine monophosphate deaminase 1 (isoform M)	3.13969	3.09754	3.14694	2.99012	3.2453	3.12806	3.11771	-0.0103468	0.92191
212360_at	Hs.82927	AMPD2	adenosine monophosphate deaminase 2 (isoform L)	7.59266	7.73084	7.71049	7.50856	7.54149	7.678	7.52503	-0.152971	0.074645
207992_s_at	Hs.501890	AMPD3	adenosine monophosphate deaminase (isoform E)	6.05524	6.10851	5.98314	6.14562	6.17096	6.04896	6.15829	0.109329	0.106404
209491_s_at	Hs.501890	AMPD3 /// PPARA /// TRMU	adenosine monophosphate deaminase (isoform E) /// peroxisome proliferator-activated receptor alpha /// tRNA 5-methylaminomethyl-2-thiouridylate methyltransferase	4.30289	4.51303	4.3575	4.37617	4.48254	4.39114	4.42935	0.0382093	0.701074
205257_s_at	Hs.592182	AMPH	amphiphysin (Stiff-Man syndrome with breast cancer 128kDa autoantigen)	6.44816	6.23416	6.03201	6.07752	6.14965	6.23811	6.11358	-0.124528	0.486693
204294_at	Hs.102	AMT	aminomethyltransferase	8.59225	8.74546	8.62667	8.76424	8.67611	8.6548	8.72018	0.065382	0.409203
208498_s_at	Hs.484588	AMY1A /// AMY1B /// AMY1C /// AMY2A /// AMY2B /// LOC730924	amylase, alpha 1A; salivary /// amylase, alpha 1B; salivary /// amylase, alpha 1C; salivary /// amylase, alpha 2A; pancreatic /// amylase, alpha 2B (pancreatic) /// similar to Pancreatic alpha-amylase precursor (PA) (1,4-alpha-D-glucan glucanohydrolase)	4.34952	4.82771	4.49625	4.43861	4.55978	4.55783	4.4992	-0.058632	0.775661
214060_at	Hs.490394	AMY1A /// SSBP1	amylase, alpha 1A; salivary /// single-stranded DNA binding protein 1	7.39421	8.0693	7.71376	7.75725	8.1779	7.72576	7.96758	0.241821	0.474519
218167_at	Hs.293560	AMZ2	archaemetzincins-2	10.0677	10.101	9.99706	10.0503	10.0449	10.0552	10.0476	-0.00763681	0.8594
218575_at	Hs.436527	ANAPC1	anaphase promoting complex subunit 1	8.63511	8.78713	8.77798	9.02842	8.91917	8.73341	8.9738	0.24039	0.049886
207845_s_at	Hs.480876	ANAPC10	anaphase promoting complex subunit 10	6.83468	6.923	6.86343	6.9338	7.09299	6.8737	7.0134	0.139695	0.132867
209001_s_at	Hs.106909	ANAPC13	anaphase promoting complex subunit 13	9.96808	9.98924	10.0472	9.89875	9.86184	10.0015	9.88029	-0.121215	0.0362585
215282_at	Hs.106909	ANAPC13	anaphase promoting complex subunit 13	2.80093	2.83056	2.8136	2.83056	2.84588	2.81503	2.83822	0.023193	0.159756
218555_at	Hs.533262	ANAPC2	anaphase promoting complex subunit 2	7.11566	7.32068	7.01108	6.97745	7.0501	7.14914	7.01378	-0.135365	0.342977
200098_s_at	Hs.7101	ANAPC5	anaphase promoting complex subunit 5 /// anaphase promoting complex subunit 5	10.3752	10.3714	10.3939	10.4383	10.4513	10.3802	10.4448	0.0646097	0.00797181
211036_x_at	Hs.7101	ANAPC5	anaphase promoting complex subunit 5 /// anaphase promoting complex subunit 5	10.0729	10.1437	10.1357	10.2198	10.1457	10.1174	10.1828	0.0653364	0.200494
208722_s_at	Hs.7101	ANAPC5	anaphase promoting complex subunit 5	8.66754	8.75388	8.75947	8.79004	8.67192	8.72697	8.73098	0.00401283	0.949564
208721_s_at	Hs.7101	ANAPC5	anaphase promoting complex subunit 5	7.84303	7.54764	7.90601	7.80583	7.71819	7.76556	7.76201	-0.00355065	0.982162
205141_at	Hs.283749	ANG /// RNASE4	angiogenin, ribonuclease, RNase A family, 5 /// ribonuclease, RNase A family, 4	5.30784	5.25271	5.38692	5.91416	5.87548	5.31583	5.89482	0.578996	0.00157953
213099_at	Hs.497448	ANGEL1	angel homolog 1 (Drosophila)	7.27425	7.30188	7.19934	7.41543	7.43297	7.25849	7.4242	0.165709	0.0256781
36865_at	Hs.497448	ANGEL1	angel homolog 1 (Drosophila)	6.17111	6.20815	6.17906	6.15493	6.26336	6.1861	6.20914	0.0230401	0.628856
217630_at	Hs.157078	ANGEL2	angel homolog 2 (Drosophila)	3.78099	3.7528	3.72946	3.96381	3.97036	3.75442	3.96709	0.212671	0.00162188
221826_at	Hs.157078	ANGEL2	angel homolog 2 (Drosophila)	6.59147	6.73715	6.74694	6.73834	6.82722	6.69186	6.78278	0.0909202	0.300623
221825_at	Hs.157078	ANGEL2	angel homolog 2 (Drosophila)	7.90594	7.98065	7.84357	7.97711	7.80624	7.91005	7.89167	-0.0183799	0.836423
205609_at	Hs.369675	ANGPT1	angiopoietin 1	3.79127	3.70467	3.82053	3.5433	3.42418	3.77216	3.48374	-0.288415	0.0196865
205608_s_at	Hs.369675	ANGPT1	angiopoietin 1	4.62151	4.31977	4.49148	4.38176	4.54549	4.47759	4.46363	-0.0139581	0.920208
211148_s_at	Hs.583870	ANGPT2	angiopoietin 2	5.24874	5.4704	5.59574	5.93587	5.22557	5.4383	5.58072	0.142423	0.662641
205572_at	Hs.583870	ANGPT2	angiopoietin 2	5.48224	5.55289	5.46983	5.93003	5.24145	5.50166	5.58574	0.0840824	0.766585
221134_at	Hs.278973	ANGPT4	angiopoietin 4	4.90043	4.96441	5.00381	5.09201	5.25134	4.95622	5.17167	0.215458	0.0560668
213004_at	Hs.651278	ANGPTL2	angiopoietin-like 2	4.55555	4.74155	4.69532	4.46168	4.55166	4.66414	4.50667	-0.157472	0.142265
219514_at	Hs.651278	ANGPTL2	angiopoietin-like 2	4.77231	4.70158	4.79746	4.74342	4.71686	4.75712	4.73014	-0.0269797	0.532446
213001_at	Hs.651278	ANGPTL2	angiopoietin-like 2	5.20606	5.09124	4.9754	5.14961	5.10516	5.0909	5.12739	0.0364891	0.704843
219803_at	Hs.209153	ANGPTL3	angiopoietin-like 3	2.74296	2.60308	2.82076	2.81443	2.80179	2.72227	2.80811	0.0858483	0.37381
221009_s_at	Hs.9613	ANGPTL4	angiopoietin-like 4	7.04018	7.23837	7.2727	7.32799	7.33249	7.18375	7.33024	0.146492	0.215416
206423_at	Hs.146559	ANGPTL7	angiopoietin-like 7	4.22536	4.27146	4.38102	4.27146	4.39431	4.29261	4.33288	0.0402739	0.629222
207087_x_at	Hs.651185	ANK1	ankyrin 1, erythrocytic	5.79537	5.8353	5.68706	5.7093	5.54225	5.77258	5.62578	-0.146802	0.180817
208353_x_at	Hs.651185	ANK1	ankyrin 1, erythrocytic	5.88161	5.85836	5.92413	5.81781	5.88786	5.88803	5.85284	-0.0351969	0.400903
205390_s_at	Hs.651185	ANK1	ankyrin 1, erythrocytic /// ankyrin 1, erythrocytic	4.55569	4.56725	4.52586	4.52458	4.59887	4.5496	4.56173	0.012123	0.729532
208352_x_at	Hs.651185	ANK1	ankyrin 1, erythrocytic	5.7833	5.91341	5.90223	6.15705	5.66143	5.86631	5.90924	0.0429271	0.837749
205391_x_at	Hs.651185	ANK1	ankyrin 1, erythrocytic /// ankyrin 1, erythrocytic	5.825	5.91857	5.85822	5.95204	5.74835	5.86726	5.8502	-0.0170656	0.851557
205389_s_at	Hs.651185	ANK1	ankyrin 1, erythrocytic /// ankyrin 1, erythrocytic	4.89142	5.13309	5.19219	5.20901	4.90818	5.07223	5.0586	-0.0136382	0.938714
216195_at	Hs.620557	ANK2	Ankyrin 2, neuronal	3.996	4.19022	4.08834	4.21922	4.14393	4.09152	4.18157	0.0900551	0.330109
202920_at	Hs.620557	ANK2	ankyrin 2, neuronal	6.99424	6.91971	6.86745	7.00554	6.69994	6.92714	6.85274	-0.0743944	0.589109
202921_s_at	Hs.620557	ANK2	ankyrin 2, neuronal	4.88743	4.78834	5.22532	5.02467	5.01189	4.96703	5.01828	0.0512503	0.783759
215314_at	Hs.499725	ANK3	Ankyrin 3, node of Ranvier (ankyrin G)	6.74451	7.02806	6.56252	6.93638	6.98698	6.77836	6.96168	0.183314	0.373888
206385_s_at	Hs.499725	ANK3	ankyrin 3, node of Ranvier (ankyrin G)	9.42256	9.56417	9.42889	9.61204	9.47364	9.47187	9.54284	0.0709654	0.434398
209442_x_at	Hs.499725	ANK3	ankyrin 3, node of Ranvier (ankyrin G)	7.22924	7.15685	7.13977	7.21573	7.08249	7.17529	7.14911	-0.0261761	0.696709
207950_s_at	Hs.499725	ANK3	ankyrin 3, node of Ranvier (ankyrin G)	6.00589	5.87409	6.1508	6.20617	5.90574	6.01026	6.05596	0.0456962	0.783656
215995_x_at	Hs.207157	ANKDD1A	Ankyrin repeat and death domain containing 1A	3.45707	3.31761	3.78282	3.66619	3.87644	3.51917	3.77132	0.252148	0.285419
219868_s_at	Hs.513875	ANKFY1	ankyrin repeat and FYVE domain containing 1	6.70386	6.82661	6.76802	6.90355	6.72239	6.76616	6.81297	0.0468081	0.606244
220076_at	Hs.156727	ANKH	ankylosis, progressive homolog (mouse)	3.72994	3.7643	3.82039	3.57888	3.93364	3.77154	3.75626	-0.0152822	0.91794
219081_at	Hs.434219	ANKHD1	ankyrin repeat and KH domain containing 1	7.59043	7.77727	7.96489	8.23096	8.47515	7.77753	8.35306	0.575528	0.0408058
215378_at	Hs.434219	ANKHD1	Ankyrin repeat and KH domain containing 1	2.97049	3.05348	2.99549	2.87451	2.67413	3.00649	2.77432	-0.232171	0.0645047
208773_s_at	Hs.434219	ANKHD1 /// MASK-BP3	ankyrin repeat and KH domain containing 1 /// MASK-4E-BP3 alternate reading frame gene	8.61049	8.58721	8.63067	8.73032	8.65682	8.60945	8.69357	0.0841149	0.0774746
208772_at	Hs.434219	ANKHD1 /// MASK-BP3	ankyrin repeat and KH domain containing 1 /// MASK-4E-BP3 alternate reading frame gene	8.26177	7.95566	7.90947	8.04947	7.69889	8.0423	7.87418	-0.16812	0.448825
210486_at	Hs.560955	ANKMY1	ankyrin repeat and MYND domain containing 1	4.97658	4.93777	4.73393	4.9748	4.98661	4.88276	4.9807	0.0979404	0.388084
220280_s_at	Hs.560955	ANKMY1	ankyrin repeat and MYND domain containing 1	4.31582	3.89327	4.05722	4.0566	4.05722	4.08877	4.05691	-0.03186	0.853805
212798_s_at	Hs.157378	ANKMY2	ankyrin repeat and MYND domain containing 2	9.48789	9.50269	9.60348	9.49355	9.43252	9.53135	9.46304	-0.0683157	0.281153
218769_s_at	Hs.239154	ANKRA2	ankyrin repeat, family A (RFXANK-like), 2	8.34565	8.54202	8.38354	8.49944	8.46749	8.42374	8.48347	0.0597276	0.502356
206029_at	Hs.448589	ANKRD1	ankyrin repeat domain 1 (cardiac muscle)	7.42351	7.34718	7.98094	7.14576	6.74676	7.58388	6.94626	-0.637616	0.121628
215504_x_at	Hs.525163	ANKRD10	Ankyrin repeat domain 10	8.17978	8.16586	8.17143	8.15557	8.16586	8.17236	8.16071	-0.0116444	0.170158
218093_s_at	Hs.525163	ANKRD10	ankyrin repeat domain 10	8.52547	8.7826	8.49279	8.56666	8.56554	8.60029	8.5661	-0.0341859	0.791439
219437_s_at	Hs.335003	ANKRD11	ankyrin repeat domain 11	7.98354	7.9381	7.72143	8.12754	7.78285	7.88102	7.9552	0.0741766	0.684461
216550_x_at	Hs.464585	ANKRD12	ankyrin repeat domain 12	6.64334	6.67419	6.53033	6.7131	6.7192	6.61595	6.71615	0.100194	0.174272
212289_at	Hs.464585	ANKRD12	ankyrin repeat domain 12	6.31289	6.09013	6.0415	6.15859	5.58268	6.14818	5.87063	-0.277542	0.331581
216563_at	Hs.464585	ANKRD12	Ankyrin repeat domain 12	5.70012	5.77482	5.54101	5.89204	5.63764	5.67198	5.76484	0.0928577	0.526735
212286_at	Hs.464585	ANKRD12	ankyrin repeat domain 12	6.79227	6.49608	6.7701	6.85709	6.14152	6.68615	6.4993	-0.186846	0.569831
216763_at	Hs.306764	ANKRD15	Ankyrin repeat domain 15	3.70899	3.8912	3.79272	3.76227	3.64938	3.79764	3.70583	-0.0918067	0.334077
213005_s_at	Hs.306764	ANKRD15	ankyrin repeat domain 15	8.60113	8.77422	8.60831	8.61003	8.53743	8.66122	8.57373	-0.0874904	0.342864
216762_at	Hs.306764	ANKRD15	Ankyrin repeat domain 15	5.06005	4.95889	5.04935	5.02089	4.9492	5.02276	4.98505	-0.0377173	0.499817
212211_at	Hs.601206	ANKRD17	ankyrin repeat domain 17	8.67493	8.78397	8.68742	8.78868	8.6977	8.71544	8.74319	0.027753	0.653823
221232_s_at	Hs.73708	ANKRD2	ankyrin repeat domain 2 (stretch responsive muscle) /// ankyrin repeat domain 2 (stretch responsive muscle)	4.33746	4.4775	4.50168	4.36751	4.52899	4.43888	4.44825	0.00936923	0.923131
221068_at	Hs.284208	ANKRD25	ankyrin repeat domain 25	5.72711	5.48918	5.49624	5.81781	5.82352	5.57084	5.82067	0.249822	0.0896415
218418_s_at	Hs.284208	ANKRD25	ankyrin repeat domain 25	7.32761	7.38741	7.40311	7.43516	7.45067	7.37271	7.44292	0.0702091	0.103013
205706_s_at	Hs.361041	ANKRD26	ankyrin repeat domain 26	5.89081	6.18166	6.11154	6.12451	6.0433	6.06134	6.0839	0.0225671	0.859505
205705_at	Hs.361041	ANKRD26	ankyrin repeat domain 26	4.36997	4.32386	4.48166	4.48212	4.27794	4.39183	4.38003	-0.0118019	0.911035
221522_at	Hs.59236	ANKRD27	ankyrin repeat domain 27 (VPS9 domain)	8.52487	8.71109	8.57932	8.78547	8.67168	8.60509	8.72858	0.123486	0.233598
213035_at	Hs.335239	ANKRD28	ankyrin repeat domain 28	6.70085	6.91724	6.84535	7.12505	7.00083	6.82115	7.06294	0.241794	0.0828931
211717_at	Hs.463426	ANKRD40	ankyrin repeat domain 40 /// ankyrin repeat domain 40	6.65909	6.48313	6.61324	6.79056	6.79786	6.58515	6.79421	0.209054	0.0545526
212731_at	Hs.530199	ANKRD46	ankyrin repeat domain 46	8.1155	8.22336	8.16247	8.45934	8.16021	8.16711	8.30978	0.142666	0.315092
213715_s_at	Hs.591401	ANKRD47	ankyrin repeat domain 47	4.4527	4.4207	4.2179	4.48764	4.75584	4.36377	4.62174	0.257974	0.158001
219069_at	Hs.29052	ANKRD49	ankyrin repeat domain 49	7.96072	8.03713	8.02493	8.1764	7.93562	8.0076	8.05601	0.048417	0.644768
220144_s_at	Hs.70903	ANKRD5	ankyrin repeat domain 5	5.11812	5.18818	5.07161	5.17497	4.84007	5.12597	5.00752	-0.118449	0.436453
215759_at	Hs.512744	ANKRD53	ankyrin repeat domain 53	3.34714	3.19404	3.00748	3.17048	3.20148	3.18289	3.18598	0.00309053	0.982158
220112_at	Hs.436214	ANKRD55	ankyrin repeat domain 55	3.24715	3.00937	3.24762	2.99282	3.13969	3.16805	3.06625	-0.101791	0.445285
219496_at	Hs.355455	ANKRD57	ankyrin repeat domain 57	7.24274	7.11012	7.10368	7.20868	6.99846	7.15218	7.10357	-0.0486107	0.653244
204671_s_at	Hs.651107	ANKRD6	ankyrin repeat domain 6	7.56045	7.48585	7.435	7.22175	7.03736	7.49377	7.12955	-0.364211	0.0221155
204672_s_at	Hs.651107	ANKRD6	ankyrin repeat domain 6	6.89561	6.90299	6.7795	6.7205	6.21521	6.85936	6.46786	-0.391509	0.138641
206112_at	Hs.563443	ANKRD7	ankyrin repeat domain 7	2.91818	2.86811	2.83297	2.99858	2.99008	2.87309	2.99433	0.121243	0.0324405
212747_at	Hs.544636	ANKS1A	ankyrin repeat and sterile alpha motif domain containing 1A	10.611	10.6124	10.5231	9.87882	9.80134	10.5822	9.84008	-0.742072	0.000581641
219989_s_at	Hs.506458	ANKS1B	ankyrin repeat and sterile alpha motif domain containing 1B	3.03837	3.1924	3.2762	3.35773	3.32728	3.16899	3.34251	0.173519	0.151433
218274_s_at	Hs.437647	ANKZF1	ankyrin repeat and zinc finger domain containing 1	8.16375	8.13321	7.99481	8.27808	8.20483	8.09726	8.24146	0.1442	0.14061
201038_s_at	Hs.458747	ANP32A	Acidic (leucine-rich) nuclear phosphoprotein 32 family, member A	7.47115	7.41304	7.51698	7.55149	7.54765	7.46706	7.54957	0.082513	0.123757
201051_at	Hs.458747	ANP32A	acidic (leucine-rich) nuclear phosphoprotein 32 family, member A	10.8122	10.7448	10.6557	10.806	10.786	10.7376	10.796	0.0584287	0.395034
201043_s_at	Hs.458747	ANP32A	acidic (leucine-rich) nuclear phosphoprotein 32 family, member A	9.28009	9.17712	9.252	9.20439	9.33585	9.2364	9.27012	0.033718	0.629856
208571_at	Hs.458747	ANP32A /// ANP32D /// ANP32C /// LOC723972	acidic (leucine-rich) nuclear phosphoprotein 32 family, member A /// acidic (leucine-rich) nuclear phosphoprotein 32 family, member D /// acidic (leucine-rich) nuclear phosphoprotein 32 family, member C /// hepatopoietin PCn127	2.80701	2.65521	2.69928	2.7431	2.77656	2.7205	2.75983	0.0393312	0.556009
201305_x_at	Hs.494604	ANP32B	acidic (leucine-rich) nuclear phosphoprotein 32 family, member B	10.7885	10.8137	10.7345	10.849	10.8988	10.7789	10.8739	0.0950098	0.0748764
201306_s_at	Hs.494604	ANP32B	acidic (leucine-rich) nuclear phosphoprotein 32 family, member B	11.6424	11.7651	11.7551	11.8394	11.842	11.7209	11.8407	0.119814	0.0995142
208538_at	Hs.632596	ANP32C	acidic (leucine-rich) nuclear phosphoprotein 32 family, member C	3.54546	3.35532	3.3581	3.53359	3.61696	3.41962	3.57527	0.155646	0.171458
221505_at	Hs.603000	ANP32E	acidic (leucine-rich) nuclear phosphoprotein 32 family, member E	9.91806	9.96682	9.93259	10.1564	10.1305	9.93916	10.1434	0.204279	0.00231357
208103_s_at	Hs.603000	ANP32E	acidic (leucine-rich) nuclear phosphoprotein 32 family, member E /// acidic (leucine-rich) nuclear phosphoprotein 32 family, member E	7.47062	7.46295	7.61388	7.54184	7.47525	7.51582	7.50855	-0.00727333	0.921631
202888_s_at	Hs.1239	ANPEP	alanyl (membrane) aminopeptidase (aminopeptidase N, aminopeptidase M, microsomal aminopeptidase, CD13, p150)	4.10471	4.07528	4.2289	4.46881	4.5648	4.1363	4.5168	0.380508	0.0124749
216225_at	Hs.165859	ANTXR1	Anthrax toxin receptor 1	3.98771	3.93934	3.94561	4.08733	4.09251	3.95756	4.08992	0.132364	0.00672937
220093_at	Hs.165859	ANTXR1	anthrax toxin receptor 1	5.49041	5.38779	5.44083	5.06839	5.19178	5.43967	5.13008	-0.309591	0.0139969
220092_s_at	Hs.165859	ANTXR1	anthrax toxin receptor 1	6.45494	6.20267	6.92101	6.15899	5.97166	6.52621	6.06532	-0.460885	0.198859
201012_at	Hs.494173	ANXA1	annexin A1	11.4326	11.391	11.3974	11.4664	11.0022	11.407	11.2343	-0.172685	0.393661
210143_at	Hs.188401	ANXA10	annexin A10	3.7974	3.98343	3.8818	4.02278	3.85904	3.88755	3.94091	0.053364	0.604194
206200_s_at	Hs.530291	ANXA11	annexin A11	10.4202	10.386	10.3655	10.2247	9.95722	10.3905	10.091	-0.299573	0.060369
214783_s_at	Hs.530291	ANXA11	annexin A11	6.8719	7.11066	7.15778	6.93987	6.69962	7.04678	6.81974	-0.227035	0.215733
208323_s_at	Hs.181107	ANXA13	annexin A13	4.29938	4.43717	4.7233	4.5668	4.50968	4.48662	4.53824	0.0516208	0.771668
210427_x_at	Hs.511605	ANXA2	annexin A2	12.8855	12.824	12.9364	12.6888	12.615	12.882	12.6519	-0.230063	0.0194411
201590_x_at	Hs.511605	ANXA2	annexin A2	12.9107	12.8063	12.8909	12.6756	12.5959	12.8693	12.6358	-0.233536	0.01946
213503_x_at	Hs.511605	ANXA2	annexin A2	12.8974	12.7653	12.8793	12.6389	12.5875	12.8473	12.6132	-0.234138	0.0257587
210876_at	---	ANXA2P1	annexin A2 pseudogene 1	4.28716	4.19316	4.44361	4.15347	4.05708	4.30798	4.10528	-0.202699	0.138162
208816_x_at	Hs.534301	ANXA2P2	annexin A2 pseudogene 2	10.7867	10.6975	10.8049	10.6426	10.535	10.763	10.5888	-0.174201	0.059156
211241_at	---	ANXA2P3	annexin A2 pseudogene 3	6.3579	6.24415	6.42673	6.16275	6.10962	6.34293	6.13618	-0.206746	0.062977
209369_at	Hs.480042	ANXA3	annexin A3	9.77805	9.79316	9.81394	9.64697	9.46984	9.79505	9.5584	-0.236644	0.039117
201302_at	Hs.422986	ANXA4	annexin A4	7.84705	7.75579	7.91831	7.57219	7.36717	7.84038	7.46968	-0.370703	0.0320408
201301_s_at	Hs.422986	ANXA4	annexin A4	8.13062	7.9304	8.16142	7.8947	7.5297	8.07415	7.7122	-0.361948	0.115948
200782_at	Hs.480653	ANXA5	annexin A5	11.0765	10.9682	11.1362	11.0269	11.0568	11.0603	11.0418	-0.0184573	0.793165
200982_s_at	Hs.412117	ANXA6	annexin A6	9.44432	9.47119	9.63223	9.22263	9.32885	9.51592	9.27574	-0.240178	0.0672831
201366_at	Hs.631827	ANXA7	annexin A7	9.29293	9.2713	9.36692	9.48854	9.35776	9.31038	9.42315	0.112769	0.163665
209860_s_at	Hs.631827	ANXA7	annexin A7	9.89066	9.70011	9.78483	9.94646	9.81819	9.79186	9.88232	0.0904603	0.368795
203074_at	Hs.651104	ANXA8 /// ANXA8L1 /// LOC728113	annexin A8 /// annexin A8-like 1 /// similar to Annexin A8 (Annexin VIII) (Vascular anticoagulant-beta) (VAC-beta)	6.41842	6.37126	6.60661	6.1731	6.22668	6.46543	6.19989	-0.265538	0.06802
211712_s_at	Hs.647722	ANXA9	annexin A9 /// annexin A9	5.30151	5.52773	5.29456	5.68706	5.23433	5.3746	5.46069	0.0860944	0.689554
210085_s_at	Hs.647722	ANXA9	annexin A9	5.43334	5.71889	5.32464	5.75735	5.3205	5.49229	5.53893	0.0466364	0.847459
205639_at	Hs.488007	AOAH	acyloxyacyl hydrolase (neutrophil)	4.5734	4.28378	4.34109	4.4063	4.55124	4.39943	4.47877	0.0793416	0.574821
207064_s_at	Hs.143102	AOC2	amine oxidase, copper containing 2 (retina-specific)	4.77231	5.10451	5.05615	5.09762	5.21969	4.97766	5.15866	0.180996	0.290244
204894_s_at	Hs.198241	AOC3	amine oxidase, copper containing 3 (vascular adhesion protein 1)	4.03063	4.22873	4.18102	4.31531	4.08243	4.14679	4.19887	0.0520737	0.684104
212348_s_at	Hs.591518	AOF2	amine oxidase (flavin containing) domain 2	9.83315	9.87396	9.80536	9.91753	9.99583	9.83749	9.95668	0.11919	0.0548079
205083_at	Hs.406238	AOX1	aldehyde oxidase 1	3.63752	3.36638	3.68914	3.69755	3.52864	3.56435	3.61309	0.048747	0.756868
205082_s_at	Hs.406238	AOX1	aldehyde oxidase 1	4.40435	4.60127	4.66465	4.58931	4.478	4.55676	4.53365	-0.0231012	0.846221
205423_at	Hs.368794	AP1B1	adaptor-related protein complex 1, beta 1 subunit	7.29609	7.30147	7.27949	7.25556	7.25692	7.29235	7.25624	-0.0361088	0.0243197
203350_at	Hs.461253	AP1G1	adaptor-related protein complex 1, gamma 1 subunit	7.99254	8.02254	7.93612	8.00335	8.0168	7.98373	8.01008	0.0263417	0.484113
214341_at	Hs.343244	AP1G2	adaptor-related protein complex 1, gamma 2 subunit	3.4019	3.47749	3.39113	3.59007	3.53673	3.42351	3.5634	0.139892	0.0403602
201613_s_at	Hs.343244	AP1G2	adaptor-related protein complex 1, gamma 2 subunit	8.26704	8.33382	8.24735	8.34669	8.12736	8.28274	8.23703	-0.0457104	0.640954
65517_at	Hs.18894	AP1M2	adaptor-related protein complex 1, mu 2 subunit	7.56862	7.81726	7.52126	7.87636	7.80413	7.63571	7.84024	0.204531	0.190967
218261_at	Hs.18894	AP1M2	adaptor-related protein complex 1, mu 2 subunit	8.08009	8.21236	7.95804	8.2695	8.19991	8.0835	8.23471	0.151208	0.221565
205196_s_at	Hs.563509	AP1S1	adaptor-related protein complex 1, sigma 1 subunit	6.9494	6.61993	6.69403	7.07234	7.00543	6.75445	7.03888	0.284428	0.118735
205195_at	Hs.563509	AP1S1	adaptor-related protein complex 1, sigma 1 subunit	6.22348	5.99709	5.99884	6.30167	6.18526	6.07313	6.24347	0.170332	0.207411
209635_at	Hs.563509	AP1S1	adaptor-related protein complex 1, sigma 1 subunit	7.9113	7.7172	7.70202	7.98521	7.86539	7.77684	7.9253	0.148458	0.226216
203300_x_at	Hs.121592	AP1S2	adaptor-related protein complex 1, sigma 2 subunit	9.27159	9.00496	9.23535	9.62375	9.1634	9.17063	9.39358	0.222942	0.351565
203299_s_at	Hs.121592	AP1S2 /// LOC653653 /// LOC654127	adaptor-related protein complex 1, sigma 2 subunit /// similar to adaptor-related protein complex 1 sigma 2 subunit /// similar to adaptor-related protein complex 1 sigma 2 subunit	7.03443	7.04294	7.02296	7.42681	6.91579	7.03344	7.1713	0.137861	0.521772
215764_x_at	Hs.19121	AP2A2	adaptor-related protein complex 2, alpha 2 subunit	7.23335	7.29858	7.20175	7.17633	7.14898	7.24456	7.16265	-0.0819079	0.121299
212159_x_at	Hs.19121	AP2A2	adaptor-related protein complex 2, alpha 2 subunit	9.07146	9.3211	9.1376	9.0578	8.97066	9.17672	9.01423	-0.162487	0.208475
211779_x_at	Hs.19121	AP2A2	adaptor-related protein complex 2, alpha 2 subunit /// adaptor-related protein complex 2, alpha 2 subunit	9.13884	9.32015	9.05125	9.17758	9.08115	9.17008	9.12937	-0.0407136	0.7321
212161_at	Hs.19121	AP2A2	adaptor-related protein complex 2, alpha 2 subunit	5.55183	5.39213	5.17062	5.42884	5.21173	5.37153	5.32029	-0.0512395	0.775214
200612_s_at	Hs.514819	AP2B1	adaptor-related protein complex 2, beta 1 subunit	9.18839	9.64396	9.7029	9.53997	9.54273	9.51175	9.54135	0.029598	0.896791
200615_s_at	Hs.514819	AP2B1	adaptor-related protein complex 2, beta 1 subunit	9.63358	9.8155	9.79026	9.82412	9.66817	9.74645	9.74614	-0.000305495	0.997603
200613_at	Hs.518460	AP2M1	adaptor-related protein complex 2, mu 1 subunit	10.8657	10.6752	10.767	10.7119	10.6323	10.7693	10.6721	-0.097194	0.29598
202120_x_at	Hs.119591	AP2S1	adaptor-related protein complex 2, sigma 1 subunit	8.91743	8.82963	8.86861	8.93421	8.89157	8.87189	8.91289	0.0410025	0.34237
208074_s_at	Hs.119591	AP2S1	adaptor-related protein complex 2, sigma 1 subunit	10.3275	10.2022	10.2924	10.329	10.3181	10.274	10.3235	0.0495248	0.381338
211047_x_at	Hs.119591	AP2S1	adaptor-related protein complex 2, sigma 1 subunit /// adaptor-related protein complex 2, sigma 1 subunit	9.97282	9.96024	10.0222	9.96105	9.99188	9.9851	9.97647	-0.00863471	0.770034
203142_s_at	Hs.532091	AP3B1	adaptor-related protein complex 3, beta 1 subunit	8.61337	8.56071	8.49171	8.50728	8.49911	8.55526	8.5032	-0.0520647	0.336239
203141_s_at	Hs.532091	AP3B1	adaptor-related protein complex 3, beta 1 subunit	6.39949	6.2092	6.31574	6.29069	6.24788	6.30815	6.26929	-0.0388584	0.630753
205678_at	Hs.199593	AP3B2	adaptor-related protein complex 3, beta 2 subunit	4.11928	4.26297	3.97212	4.14034	4.17623	4.11813	4.15829	0.040158	0.737516
206592_s_at	Hs.512815	AP3D1	adaptor-related protein complex 3, delta 1 subunit	10.0087	10.0351	10.055	9.99584	9.94503	10.0329	9.97043	-0.0624996	0.0927947
208710_s_at	Hs.512815	AP3D1	adaptor-related protein complex 3, delta 1 subunit	8.34298	8.14511	8.17646	8.20249	8.11396	8.22152	8.15823	-0.0632934	0.514444
210974_s_at	Hs.512815	AP3D1	adaptor-related protein complex 3, delta 1 subunit	7.06662	6.68116	6.7439	6.82144	6.63088	6.83056	6.72616	-0.104398	0.582012
203410_at	---	AP3M2	adaptor-related protein complex 3, mu 2 subunit	7.35756	7.22606	7.29143	7.45704	7.17342	7.29168	7.31523	0.0235453	0.852773
202442_at	Hs.406191	AP3S1	adaptor-related protein complex 3, sigma 1 subunit	10.6543	10.6825	10.7014	10.6862	10.8174	10.6794	10.7518	0.0724058	0.257956
217698_at	Hs.406191	AP3S1	Adaptor-related protein complex 3, sigma 1 subunit	2.5286	2.4526	2.45109	2.53033	2.4526	2.47743	2.49147	0.0140367	0.770325
202398_at	Hs.632161	AP3S2	adaptor-related protein complex 3, sigma 2 subunit	5.82093	5.64858	5.68706	5.88622	5.81318	5.71886	5.8497	0.130839	0.16981
202399_s_at	Hs.632161	AP3S2	adaptor-related protein complex 3, sigma 2 subunit	9.00643	9.09149	9.05722	9.03396	9.09125	9.05172	9.06261	0.0108923	0.795033
220228_at	Hs.413366	AP4E1	adaptor-related protein complex 4, epsilon 1 subunit	3.13894	3.03237	3.02208	3.16462	3.22393	3.06447	3.19428	0.129809	0.0919381
220229_s_at	Hs.413366	AP4E1	adaptor-related protein complex 4, epsilon 1 subunit	3.33147	3.31055	3.50066	3.29505	3.44571	3.38089	3.37038	-0.0105137	0.919591
209837_at	Hs.632317	AP4M1	adaptor-related protein complex 4, mu 1 subunit	6.82302	6.64412	6.61101	6.75964	6.78922	6.69271	6.77443	0.0817131	0.4108
210952_at	Hs.293411	AP4S1	adaptor-related protein complex 4, sigma 1 subunit	5.36887	5.36511	5.22643	5.50753	5.45622	5.32014	5.48187	0.161735	0.0840329
210278_s_at	Hs.293411	AP4S1	adaptor-related protein complex 4, sigma 1 subunit	4.96294	4.99753	5.04396	5.12496	5.00011	5.00147	5.06253	0.0610607	0.351819
210277_at	Hs.293411	AP4S1	adaptor-related protein complex 4, sigma 1 subunit	5.26354	5.4295	5.26583	5.36662	5.41463	5.31962	5.39063	0.0710058	0.403317
211553_x_at	Hs.552567	APAF1	apoptotic peptidase activating factor 1	4.3475	4.42376	4.37644	4.27058	4.15842	4.38257	4.2145	-0.168062	0.0452315
204859_s_at	Hs.552567	APAF1	apoptotic peptidase activating factor 1	8.14493	8.28354	8.22128	8.0406	8.2083	8.21658	8.12445	-0.0921323	0.338691
211554_s_at	Hs.552567	APAF1	apoptotic peptidase activating factor 1	6.02116	5.92152	6.25763	6.11721	5.99093	6.06677	6.05407	-0.0126983	0.931998
206679_at	Hs.592974	APBA1	amyloid beta (A4) precursor protein-binding, family A, member 1 (X11)	4.54662	4.7581	4.71038	4.5793	4.75139	4.6717	4.66535	-0.00635203	0.955409
209871_s_at	Hs.618112	APBA2	amyloid beta (A4) precursor protein-binding, family A, member 2 (X11-like)	7.13461	7.021	7.09523	7.06381	7.05902	7.08361	7.06141	-0.022199	0.641599
209870_s_at	Hs.618112	APBA2	amyloid beta (A4) precursor protein-binding, family A, member 2 (X11-like)	7.51314	7.45146	7.34015	7.40116	7.44264	7.43492	7.4219	-0.0130167	0.858685
210720_s_at	Hs.516986	APBA2BP	amyloid beta (A4) precursor protein-binding, family A, member 2 binding protein	6.77829	6.81506	6.81745	6.72043	6.70021	6.8036	6.71032	-0.0932735	0.0139788
205146_x_at	Hs.465607	APBA3	amyloid beta (A4) precursor protein-binding, family A, member 3 (X11-like 2)	6.27638	6.40474	6.13374	6.32285	6.41558	6.27162	6.36922	0.0975993	0.428135
215148_s_at	Hs.465607	APBA3	amyloid beta (A4) precursor protein-binding, family A, member 3 (X11-like 2)	7.04498	7.21378	7.09378	7.15673	7.13573	7.11751	7.14623	0.0287152	0.689526
202652_at	Hs.372840	APBB1	amyloid beta (A4) precursor protein-binding, family B, member 1 (Fe65)	6.16833	6.10377	6.26296	6.0526	5.90224	6.17835	5.97742	-0.20093	0.0913131
219994_at	Hs.310421	APBB1IP	amyloid beta (A4) precursor protein-binding, family B, member 1 interacting protein	3.4667	3.42059	3.47743	3.42433	3.97669	3.4549	3.70051	0.245604	0.320986
216747_at	Hs.479602	APBB2	amyloid beta (A4) precursor protein-binding, family B, member 2 (Fe65-like)	3.22347	3.43091	3.55711	3.13321	3.18815	3.40383	3.16068	-0.243155	0.151939
213419_at	Hs.479602	APBB2	amyloid beta (A4) precursor protein-binding, family B, member 2 (Fe65-like)	7.69634	7.78915	7.95817	7.82342	7.6967	7.81455	7.76006	-0.0544914	0.653321
216750_at	Hs.479602	APBB2	amyloid beta (A4) precursor protein-binding, family B, member 2 (Fe65-like)	4.94177	4.96441	4.93104	4.77778	5.19544	4.94574	4.98661	0.0408717	0.810484
40148_at	Hs.479602	APBB2	amyloid beta (A4) precursor protein-binding, family B, member 2 (Fe65-like)	7.20245	7.29733	7.46725	7.40013	7.28868	7.32234	7.34441	0.0220649	0.851569
204650_s_at	Hs.529449	APBB3	amyloid beta (A4) precursor protein-binding, family B, member 3	6.52054	6.47226	6.38112	6.45755	6.40024	6.45797	6.4289	-0.029075	0.644761
215310_at	Hs.158932	APC	Adenomatosis polyposis coli	4.73792	4.67915	4.63106	4.60552	4.40684	4.68271	4.50618	-0.176524	0.12671
203526_s_at	Hs.158932	APC	adenomatosis polyposis coli	5.46393	5.18697	5.66449	5.35527	5.26727	5.43846	5.31127	-0.127195	0.534316
203527_s_at	Hs.158932	APC	adenomatosis polyposis coli	5.48449	5.49969	5.67821	5.58357	5.59899	5.55413	5.59128	0.0371491	0.675862
216933_x_at	Hs.158932	APC	adenomatosis polyposis coli	4.01836	4.0364	4.06653	4.07169	3.97472	4.04043	4.0232	-0.0172251	0.698852
203525_s_at	Hs.158932	APC	adenomatosis polyposis coli	7.09793	7.12088	7.3273	7.24454	7.10071	7.18204	7.17263	-0.00940987	0.936262
205320_at	Hs.446376	APC2	adenomatosis polyposis coli 2	4.8155	4.56873	4.73206	4.92067	4.92858	4.70543	4.92463	0.219194	0.101065
217174_s_at	Hs.446376	APC2	adenomatosis polyposis coli 2	4.66425	4.59943	4.43458	4.59015	4.70336	4.56609	4.64675	0.0806676	0.470044
206350_at	Hs.507080	APCS	amyloid P component, serum	3.73313	3.88671	3.6599	3.9921	4.05977	3.75991	4.02593	0.266024	0.0595676
201284_s_at	Hs.517969	APEH	N-acylaminoacyl-peptide hydrolase	8.46409	8.47759	8.26666	8.53544	8.47389	8.40278	8.50467	0.101887	0.344204
210027_s_at	Hs.73722	APEX1	APEX nuclease (multifunctional DNA repair enzyme) 1	10.8737	10.8362	10.8679	11.0178	11.0064	10.8593	11.0121	0.152852	0.0022796
204408_at	Hs.555936	APEX2	APEX nuclease (apurinic/apyrimidinic endonuclease) 2	7.11019	6.98128	6.98467	6.93582	6.83588	7.02538	6.88585	-0.139533	0.12574
218389_s_at	Hs.108408	APH1A	anterior pharynx defective 1 homolog A (C. elegans)	8.66666	8.73268	8.82486	8.78051	8.90726	8.7414	8.84388	0.102486	0.269034
221036_s_at	Hs.511703	APH1B	anterior pharynx defective 1 homolog B (C. elegans) /// anterior pharynx defective 1 homolog B (C. elegans)	6.01177	5.8389	5.97545	5.95861	5.77216	5.94204	5.86538	-0.0766542	0.487821
201687_s_at	Hs.435771	API5	apoptosis inhibitor 5	9.48559	9.53309	9.38741	9.60738	9.56433	9.4687	9.58586	0.117162	0.135058
214960_at	Hs.435771	API5	apoptosis inhibitor 5	6.55263	6.44928	6.37015	6.31402	6.39543	6.45735	6.35473	-0.102628	0.262874
214959_s_at	Hs.435771	API5	apoptosis inhibitor 5	7.14013	6.88004	7.12574	7.36187	7.04493	7.04864	7.2034	0.154768	0.406547
201686_x_at	Hs.435771	API5	apoptosis inhibitor 5	7.3174	7.08766	7.25967	7.31231	7.24163	7.22158	7.27697	0.0553922	0.592961
218698_at	Hs.447794	APIP	APAF1 interacting protein	8.27648	8.33045	8.39897	8.51863	8.6618	8.3353	8.59022	0.254918	0.0360753
213454_at	Hs.412311	APITD1	apoptosis-inducing, TAF9-like domain 1	7.13609	6.8748	6.87537	6.75622	6.89279	6.96209	6.8245	-0.137586	0.345851
209462_at	Hs.74565	APLP1	amyloid beta (A4) precursor-like protein 1	7.30859	7.34296	7.30376	7.19449	7.12073	7.31844	7.15761	-0.160828	0.0148796
211404_s_at	Hs.370247	APLP2	amyloid beta (A4) precursor-like protein 2	10.6992	10.6403	10.6121	10.5601	10.4832	10.6506	10.5217	-0.128879	0.0603742
214875_x_at	Hs.370247	APLP2	amyloid beta (A4) precursor-like protein 2	10.8499	10.8057	10.7891	10.758	10.6682	10.8149	10.7131	-0.101776	0.0883776
208702_x_at	Hs.370247	APLP2	amyloid beta (A4) precursor-like protein 2	10.8115	10.7829	10.7087	10.6955	10.6711	10.7677	10.6833	-0.0844682	0.12877
208703_s_at	Hs.370247	APLP2	amyloid beta (A4) precursor-like protein 2	10.9125	11.042	10.8864	10.8961	10.7995	10.947	10.8478	-0.0991606	0.26101
208704_x_at	Hs.370247	APLP2	amyloid beta (A4) precursor-like protein 2	11.6062	11.7109	11.5217	11.6088	11.4951	11.613	11.552	-0.0610074	0.512713
208248_x_at	Hs.370247	APLP2	amyloid beta (A4) precursor-like protein 2	11.5797	11.6593	11.5577	11.6263	11.5197	11.5989	11.573	-0.0259227	0.676249
208701_at	Hs.370247	APLP2	Amyloid beta (A4) precursor-like protein 2	5.93	5.7336	6.01964	5.93153	5.80215	5.89441	5.86684	-0.0275718	0.831997
204450_x_at	Hs.633003	APOA1	apolipoprotein A-I	7.94063	7.54193	8.48233	8.35063	8.09978	7.9883	8.22521	0.23691	0.561574
217073_x_at	Hs.633003	APOA1	apolipoprotein A-I	7.88262	7.55192	8.44285	8.27428	7.97504	7.95913	8.12466	0.165527	0.671713
219465_at	Hs.237658	APOA2	apolipoprotein A-II	6.66725	6.32949	7.18746	7.44482	7.0215	6.72807	7.23316	0.505093	0.253833
219466_s_at	Hs.237658	APOA2	apolipoprotein A-II	7.54349	7.00331	7.98496	8.08886	7.6723	7.51059	7.88058	0.36999	0.421119
206894_at	Hs.591940	APOA4	apolipoprotein A-IV	5.69644	5.66354	5.69351	5.89866	5.95048	5.6845	5.92457	0.240072	0.00202504
205108_s_at	Hs.120759	APOB	apolipoprotein B (including Ag(x) antigen)	5.68127	5.01313	6.0357	6.41272	5.38982	5.5767	5.90127	0.324574	0.592278
220023_at	Hs.200333	APOB48R	apolipoprotein B48 receptor	4.64732	4.53713	4.55628	4.54337	4.70422	4.58024	4.62379	0.043552	0.598896
207158_at	Hs.560	APOBEC1	apolipoprotein B mRNA editing enzyme, catalytic polypeptide 1	3.64372	3.34423	3.4401	3.51823	3.35447	3.47602	3.43635	-0.0396662	0.779085
206160_at	Hs.555915	APOBEC2	apolipoprotein B mRNA editing enzyme, catalytic polypeptide-like 2	4.63506	4.83715	4.9153	4.81611	4.86226	4.79584	4.83918	0.0433471	0.717847
210873_x_at	Hs.348983	APOBEC3A	apolipoprotein B mRNA editing enzyme, catalytic polypeptide-like 3A	3.10605	2.94327	3.02309	3.16855	3.34955	3.02414	3.25905	0.234914	0.081124
206632_s_at	Hs.226307	APOBEC3B	apolipoprotein B mRNA editing enzyme, catalytic polypeptide-like 3B	5.55419	5.58974	5.60018	6.07665	6.04557	5.58137	6.06111	0.479741	0.000193795
209584_x_at	---	APOBEC3C	apolipoprotein B mRNA editing enzyme, catalytic polypeptide-like 3C	6.87971	6.82583	6.66679	6.82661	6.80301	6.79078	6.81481	0.0240322	0.790979
214994_at	Hs.441124	APOBEC3F	apolipoprotein B mRNA editing enzyme, catalytic polypeptide-like 3F	3.84753	3.79393	3.76279	4.27146	4.06569	3.80142	4.16857	0.367156	0.0215056
204205_at	---	APOBEC3G	apolipoprotein B mRNA editing enzyme, catalytic polypeptide-like 3G	4.81578	4.99414	4.99632	4.73541	4.57446	4.93541	4.65494	-0.280475	0.0641397
215579_at	---	APOBEC3G	apolipoprotein B mRNA editing enzyme, catalytic polypeptide-like 3G	5.674	5.93622	5.56584	5.60216	5.88734	5.72535	5.74475	0.0193979	0.919803
214995_s_at	Hs.441124	APOBEC3G /// APOBEC3F	apolipoprotein B mRNA editing enzyme, catalytic polypeptide-like 3G /// apolipoprotein B mRNA editing enzyme, catalytic polypeptide-like 3F	4.36824	4.18255	4.36824	4.14376	4.11683	4.30634	4.1303	-0.176045	0.116695
204416_x_at	---	APOC1	apolipoprotein C-I	7.90477	7.85975	8.15115	8.36663	8.47022	7.97189	8.41843	0.446542	0.0360805
213553_x_at	---	APOC1	apolipoprotein C-I	8.01642	8.18972	8.30315	8.35836	8.44935	8.16976	8.40385	0.23409	0.129696
204561_x_at	Hs.75615	APOC2	apolipoprotein C-II	5.17018	5.21684	5.22313	5.3776	5.33165	5.20338	5.35463	0.151246	0.0118735
205820_s_at	Hs.73849	APOC3	apolipoprotein C-III	4.42042	4.22722	4.17194	4.39115	4.14165	4.27319	4.2664	-0.0067889	0.962929
206738_at	---	APOC4	apolipoprotein C-IV	5.09689	4.95269	4.85583	5.05979	5.07481	4.96847	5.0673	0.0988332	0.355039
201525_at	Hs.522555	APOD	apolipoprotein D	4.36444	4.30479	4.326	4.36261	4.63797	4.33174	4.50029	0.168549	0.207001
203381_s_at	---	APOE	apolipoprotein E	10.7916	10.8474	10.6428	10.8535	10.968	10.7606	10.9107	0.150147	0.192581
203382_s_at	---	APOE	apolipoprotein E	10.2862	10.4059	10.0523	10.3918	10.3371	10.2481	10.3644	0.116318	0.45405
207262_at	Hs.534302	APOF	apolipoprotein F	3.00335	3.05632	3.1686	2.9744	3.04042	3.07609	3.00741	-0.068681	0.384048
205216_s_at	Hs.445358	APOH	apolipoprotein H (beta-2-glycoprotein I)	4.08854	3.82535	3.64679	4.06045	3.84853	3.85356	3.95449	0.100925	0.620617
209546_s_at	Hs.114309	APOL1	apolipoprotein L, 1	5.52338	5.54539	5.4173	5.59763	5.6294	5.49535	5.61351	0.11816	0.109453
221013_s_at	Hs.474740	APOL2	apolipoprotein L, 2 /// apolipoprotein L, 2	6.19736	6.35843	6.13758	6.23751	6.34537	6.23112	6.29144	0.0603196	0.567338
221653_x_at	Hs.474740	APOL2	apolipoprotein L, 2	5.68977	5.78716	5.86249	5.57484	5.86823	5.77981	5.72153	-0.0582736	0.67747
221087_s_at	Hs.474737	APOL3	apolipoprotein L, 3	3.91172	3.67888	3.99518	3.87599	4.01169	3.86193	3.94384	0.081912	0.579488
220478_at	Hs.326561	APOL5	apolipoprotein L, 5	3.68772	3.74158	3.4703	3.87467	3.88526	3.6332	3.87997	0.246768	0.104647
219716_at	Hs.257352	APOL6	apolipoprotein L, 6	4.73541	4.50901	4.60668	4.67229	4.65135	4.61703	4.66182	0.0447898	0.634711
221031_s_at	Hs.23388	APOLD1	apolipoprotein L domain containing 1 /// apolipoprotein L domain containing 1	6.91564	6.84493	6.88339	6.70953	6.61042	6.88132	6.65997	-0.221343	0.0164842
205682_x_at	Hs.534468	APOM	apolipoprotein M	5.63977	5.60286	5.62418	5.6742	5.77109	5.62227	5.72265	0.10038	0.0806245
214910_s_at	Hs.534468	APOM	apolipoprotein M	5.7599	5.58253	5.71156	5.66002	5.63771	5.68466	5.64887	-0.0357983	0.639025
211277_x_at	Hs.651215	APP	amyloid beta (A4) precursor protein (peptidase nexin-II, Alzheimer disease)	8.05882	8.03836	8.17255	7.93755	7.98806	8.08991	7.96281	-0.127106	0.112317
214953_s_at	Hs.651215	APP	amyloid beta (A4) precursor protein (peptidase nexin-II, Alzheimer disease)	9.21749	9.78981	10.3903	9.29631	9.55512	9.7992	9.42571	-0.373487	0.465309
200602_at	Hs.651215	APP	amyloid beta (A4) precursor protein (peptidase nexin-II, Alzheimer disease)	10.3116	10.4388	10.4265	10.3137	10.4187	10.3923	10.3662	-0.0260845	0.716305
202268_s_at	Hs.460978	APPBP1	amyloid beta precursor protein binding protein 1	10.345	10.3149	10.4218	10.4066	10.4066	10.3606	10.4066	0.0460132	0.344596
202630_at	Hs.84084	APPBP2	amyloid beta precursor protein (cytoplasmic tail) binding protein 2	7.48168	7.48132	7.4103	7.01124	6.8288	7.45777	6.92002	-0.537749	0.00549846
202629_at	Hs.84084	APPBP2	amyloid beta precursor protein (cytoplasmic tail) binding protein 2	8.18399	8.08444	8.07542	7.79634	7.84818	8.11461	7.82226	-0.292352	0.00935839
202631_s_at	Hs.84084	APPBP2	amyloid beta precursor protein (cytoplasmic tail) binding protein 2	7.03665	6.88165	6.97715	6.62596	6.38891	6.96515	6.50743	-0.457718	0.0227903
215402_at	Hs.84084	APPBP2	amyloid beta precursor protein (cytoplasmic tail) binding protein 2	3.58639	3.43793	3.23655	3.45632	3.51351	3.42029	3.48492	0.0646277	0.65937
218158_s_at	Hs.476415	APPL	adaptor protein containing pH domain, PTB domain and leucine zipper motif 1	6.99645	7.15425	7.01755	7.08843	7.13932	7.05608	7.11388	0.0577906	0.449447
221129_at	Hs.646580	APR-2	apoptosis related protein	4.695	4.65268	4.4954	4.70629	4.6797	4.61436	4.69299	0.0786326	0.393004
204742_s_at	Hs.567425	APRIN	androgen-induced proliferation inhibitor	6.02659	6.13431	5.99768	6.26231	6.23538	6.05286	6.24884	0.195979	0.0370351
207956_x_at	Hs.567425	APRIN	androgen-induced proliferation inhibitor	8.15027	8.27103	8.34743	8.20944	8.16222	8.25624	8.18583	-0.0704114	0.423382
215888_at	Hs.567425	APRIN	Androgen-induced proliferation inhibitor	6.35298	6.66282	6.44644	6.43718	6.38697	6.48742	6.41207	-0.0753431	0.574427
203219_s_at	Hs.28914	APRT	adenine phosphoribosyltransferase	8.04537	7.9844	8.12799	8.16929	8.1606	8.05259	8.16494	0.112356	0.128037
213892_s_at	Hs.28914	APRT	adenine phosphoribosyltransferase	8.60347	8.49491	8.45859	8.51911	8.65188	8.51899	8.58549	0.0665052	0.439819
218527_at	Hs.20158	APTX	aprataxin	8.1391	8.04821	7.99549	8.13169	8.12242	8.06093	8.12706	0.0661263	0.310017
222338_x_at	Hs.20158	APTX	Aprataxin	8.26466	8.45846	8.30297	8.36017	8.48433	8.34203	8.42225	0.0802217	0.43569
209047_at	Hs.76152	AQP1	aquaporin 1 (Colton blood group)	7.59766	7.95378	8.01667	6.89499	7.18306	7.85603	7.03902	-0.817011	0.026409
[truncated: 20,278 more rows]
